# Supplementary material for: Rapid and sensitive detection of genome contamination at scale with FCS-GX
Source: bioRxiv. 2023 Jun 6:2023.06.02.543519. Preprint. [Version 1] doi: 10.1101/2023.06.02.543519 (PMC10246020; doi:10.1101/2023.06.02.543519)
Supplement: Supplement 6 — Table S1 FCS-GX sensitivity and specificity scores on artificially fragmented genomes. Table S2 Counts and percentages of FCS-GX false negative types for sensitivity tests on 1 kbp sequences. Table S3 FCS-GX contamination calls in 100 kbp fragmented genome datasets produced during specificity tests. Table S4 Upper and lower bound estimates of FCS-GX sequence-level specificity. Table S5 Aggregate contamination identified in current GenBank genomes by FCS-GX, grouped by taxonomic kingdom. Table S6 Aggregate contamination identified by FCS-GX contained in GenBank and RefSeq databases from 2017–2023. Table S7 Aggregate contamination identified in current GenBank genomes by FCS-GX, grouped by FCS-GX taxonomic division. Table S8 Cladocopium goreaui-like contaminants identified in GenBank genomes. Table S9 GenBank genomes with extreme contamination by aggregate contamination length, representing 50% of total contamination identified by FCS-GX. Table S10 GenBank genomes with extreme contamination by proportion of total sequence length (90–100% contaminated). Table S11 Summary of genomes with species assignment issues identified by FCS-GX. Table S12 Comparison of contaminants reported in FCS-GX vs Conterminator. Table S13 Summary of cleaned RefSeq and RefSeq candidate genomes. Table S14 Aggregate contamination identified in current RefSeq genomes by FCS-GX, grouped by taxonomic kingdom. Table S15 FCS-GX chimeric contamination calls in suspected LGT regions. [file media-6.xlsx]

## Sheet: TableS1
asm_id	kng	filter	fragment_size	fragment_ct	Sn	Sp
GCA_013368275.1	anml:amphibians	none	100000	10550	100	100
GCA_013368275.1	anml:amphibians	species	100000	10550	21.137	100
GCA_013368275.1	anml:amphibians	none	10000	105500	99.924	99.999
GCA_013368275.1	anml:amphibians	species	10000	105500	20.155	99.95
GCA_013368275.1	anml:amphibians	none	1000	1055000	98.275	99.995
GCA_013368275.1	anml:amphibians	species	1000	1055000	23.719	99.916
GCA_009617815.1	anml:basal metazoans	none	100000	1148	99.564	100
GCA_009617815.1	anml:basal metazoans	species	100000	1148	0	100
GCA_009617815.1	anml:basal metazoans	none	10000	11480	99.051	99.93
GCA_009617815.1	anml:basal metazoans	species	10000	11480	0.105	99.991
GCA_009617815.1	anml:basal metazoans	none	1000	114800	95.79	99.997
GCA_009617815.1	anml:basal metazoans	species	1000	114800	0.197	99.99
GCA_014634065.1	anml:basal metazoans	none	100000	2910	100	100
GCA_014634065.1	anml:basal metazoans	species	100000	2910	99.931	100
GCA_014634065.1	anml:basal metazoans	none	10000	29100	99.99	100
GCA_014634065.1	anml:basal metazoans	species	10000	29100	99.708	99.99
GCA_014634065.1	anml:basal metazoans	none	1000	291000	99.588	100
GCA_014634065.1	anml:basal metazoans	species	1000	291000	97.846	100
GCA_002021895.1	anml:birds	none	100000	13757	100	100
GCA_002021895.1	anml:birds	species	100000	13757	99.985	100
GCA_002021895.1	anml:birds	none	10000	137570	100	100
GCA_002021895.1	anml:birds	species	10000	137570	99.855	99.998
GCA_002021895.1	anml:birds	none	1000	1375700	99.83	100
GCA_002021895.1	anml:birds	species	1000	1375700	83.344	99.998
GCA_009819595.1	anml:birds	none	100000	11238	100	100
GCA_009819595.1	anml:birds	species	100000	11238	100	100
GCA_009819595.1	anml:birds	none	10000	112380	99.949	100
GCA_009819595.1	anml:birds	species	10000	112380	99.843	99.997
GCA_009819595.1	anml:birds	none	1000	1123800	97.695	99.999
GCA_009819595.1	anml:birds	species	1000	1123800	89.37	99.999
GCA_009859065.2	anml:birds	none	100000	10094	100	100
GCA_009859065.2	anml:birds	species	100000	10094	99.752	100
GCA_009859065.2	anml:birds	none	10000	100940	99.997	100
GCA_009859065.2	anml:birds	species	10000	100940	98.704	99.998
GCA_009859065.2	anml:birds	none	1000	1009400	99.786	100
GCA_009859065.2	anml:birds	species	1000	1009400	78.829	99.996
GCA_014839835.1	anml:birds	none	100000	11619	99.983	100
GCA_014839835.1	anml:birds	species	100000	11619	99.639	100
GCA_014839835.1	anml:birds	none	10000	116190	99.897	99.997
GCA_014839835.1	anml:birds	species	10000	116190	98.501	99.994
GCA_014839835.1	anml:birds	none	1000	1161900	98.665	99.999
GCA_014839835.1	anml:birds	species	1000	1161900	73.83	99.997
GCA_016128335.2	anml:birds	none	100000	11888	100	100
GCA_016128335.2	anml:birds	species	100000	11888	99.958	100
GCA_016128335.2	anml:birds	none	10000	118880	99.971	99.999
GCA_016128335.2	anml:birds	species	10000	118880	99.75	99.995
GCA_016128335.2	anml:birds	none	1000	1188800	99.611	100
GCA_016128335.2	anml:birds	species	1000	1188800	93.928	99.997
GCA_016904835.1	anml:birds	none	100000	10470	99.99	100
GCA_016904835.1	anml:birds	species	100000	10470	99.99	100
GCA_016904835.1	anml:birds	none	10000	104700	99.895	99.994
GCA_016904835.1	anml:birds	species	10000	104700	99.778	99.994
GCA_016904835.1	anml:birds	none	1000	1047000	98.102	99.998
GCA_016904835.1	anml:birds	species	1000	1047000	89.698	99.997
GCA_027408225.1	anml:birds	none	100000	10641	99.944	100
GCA_027408225.1	anml:birds	species	100000	10641	94.286	100
GCA_027408225.1	anml:birds	none	10000	106410	99.822	100
GCA_027408225.1	anml:birds	species	10000	106410	92.839	99.972
GCA_027408225.1	anml:birds	none	1000	1064100	99.3	100
GCA_027408225.1	anml:birds	species	1000	1064100	54.779	99.98
GCA_028534605.1	anml:birds	none	100000	11888	100	100
GCA_028534605.1	anml:birds	species	100000	11888	99.941	100
GCA_028534605.1	anml:birds	none	10000	118880	99.987	100
GCA_028534605.1	anml:birds	species	10000	118880	99.751	99.997
GCA_028534605.1	anml:birds	none	1000	1188800	99.914	100
GCA_028534605.1	anml:birds	species	1000	1188800	95.624	99.999
GCA_028654425.1	anml:birds	none	100000	10794	100	100
GCA_028654425.1	anml:birds	species	100000	10794	99.963	100
GCA_028654425.1	anml:birds	none	10000	107940	99.992	99.999
GCA_028654425.1	anml:birds	species	10000	107940	99.774	99.971
GCA_028654425.1	anml:birds	none	1000	1079400	99.777	99.999
GCA_028654425.1	anml:birds	species	1000	1079400	93.641	99.972
GCA_028858725.1	anml:birds	none	100000	10955	99.507	100
GCA_028858725.1	anml:birds	species	100000	10955	98.311	99.991
GCA_028858725.1	anml:birds	none	10000	109550	98.918	99.991
GCA_028858725.1	anml:birds	species	10000	109550	97.067	99.988
GCA_028858725.1	anml:birds	none	1000	1095500	95.725	99.979
GCA_028858725.1	anml:birds	species	1000	1095500	83.298	99.978
GCA_947461875.1	anml:birds	none	100000	12677	97.72	100
GCA_947461875.1	anml:birds	species	100000	12677	96.371	100
GCA_947461875.1	anml:birds	none	10000	126770	98.345	99.999
GCA_947461875.1	anml:birds	species	10000	126770	96.067	99.999
GCA_947461875.1	anml:birds	none	1000	1267700	97.657	100
GCA_947461875.1	anml:birds	species	1000	1267700	93.565	99.999
GCF_017976375.1	anml:birds	none	100000	11542	99.931	100
GCF_017976375.1	anml:birds	species	100000	11542	99.835	99.991
GCF_017976375.1	anml:birds	none	10000	115420	99.552	99.991
GCF_017976375.1	anml:birds	species	10000	115420	99.134	99.928
GCF_017976375.1	anml:birds	none	1000	1154200	98.621	99.997
GCF_017976375.1	anml:birds	species	1000	1154200	88.424	99.971
GCA_009805615.1	anml:crustaceans	none	100000	648	100	100
GCA_009805615.1	anml:crustaceans	species	100000	648	0	100
GCA_009805615.1	anml:crustaceans	none	10000	6480	99.938	100
GCA_009805615.1	anml:crustaceans	species	10000	6480	0.093	100
GCA_009805615.1	anml:crustaceans	none	1000	64800	99.022	99.998
GCA_009805615.1	anml:crustaceans	species	1000	64800	1.09	99.986
GCA_013436485.1	anml:crustaceans	none	100000	10487	99.828	100
GCA_013436485.1	anml:crustaceans	species	100000	10487	0.238	100
GCA_013436485.1	anml:crustaceans	none	10000	104870	99.159	99.999
GCA_013436485.1	anml:crustaceans	species	10000	104870	2.137	99.981
GCA_013436485.1	anml:crustaceans	none	1000	1048700	91.122	99.997
GCA_013436485.1	anml:crustaceans	species	1000	1048700	4.256	99.865
GCA_026586125.1	anml:crustaceans	none	100000	8148	100	100
GCA_026586125.1	anml:crustaceans	species	100000	8148	5.916	100
GCA_026586125.1	anml:crustaceans	none	10000	81480	97.856	99.999
GCA_026586125.1	anml:crustaceans	species	10000	81480	12.164	99.977
GCA_026586125.1	anml:crustaceans	none	1000	814800	78.488	99.997
GCA_026586125.1	anml:crustaceans	species	1000	814800	10.945	99.977
GCA_028752575.1	anml:crustaceans	none	100000	1323	100	100
GCA_028752575.1	anml:crustaceans	species	100000	1323	18.745	100
GCA_028752575.1	anml:crustaceans	none	10000	13230	99.879	100
GCA_028752575.1	anml:crustaceans	species	10000	13230	28.549	99.985
GCA_028752575.1	anml:crustaceans	none	1000	132300	98.667	100
GCA_028752575.1	anml:crustaceans	species	1000	132300	21.429	99.99
GCA_905330665.1	anml:crustaceans	none	100000	4800	99.938	100
GCA_905330665.1	anml:crustaceans	species	100000	4800	0.021	100
GCA_905330665.1	anml:crustaceans	none	10000	48000	99.883	99.998
GCA_905330665.1	anml:crustaceans	species	10000	48000	0.01	100
GCA_905330665.1	anml:crustaceans	none	1000	480000	99.041	100
GCA_905330665.1	anml:crustaceans	species	1000	480000	0.037	99.88
GCA_025996575.1	anml:echinoderms	none	100000	3372	100	100
GCA_025996575.1	anml:echinoderms	species	100000	3372	0.148	100
GCA_025996575.1	anml:echinoderms	none	10000	33720	99.941	100
GCA_025996575.1	anml:echinoderms	species	10000	33720	1.765	99.991
GCA_025996575.1	anml:echinoderms	none	1000	337200	98.921	100
GCA_025996575.1	anml:echinoderms	species	1000	337200	4.264	99.94
GCA_002833325.1	anml:fishes	none	100000	5238	100	100
GCA_002833325.1	anml:fishes	species	100000	5238	2.558	100
GCA_002833325.1	anml:fishes	none	10000	52380	99.893	100
GCA_002833325.1	anml:fishes	species	10000	52380	5.374	100
GCA_002833325.1	anml:fishes	none	1000	523800	98.185	99.993
GCA_002833325.1	anml:fishes	species	1000	523800	12.84	99.965
GCA_003711585.2	anml:fishes	none	100000	6196	100	100
GCA_003711585.2	anml:fishes	species	100000	6196	22.385	100
GCA_003711585.2	anml:fishes	none	10000	61960	99.992	100
GCA_003711585.2	anml:fishes	species	10000	61960	25.634	99.998
GCA_003711585.2	anml:fishes	none	1000	619600	99.62	100
GCA_003711585.2	anml:fishes	species	1000	619600	17.527	99.998
GCA_004348095.1	anml:fishes	none	100000	7296	100	100
GCA_004348095.1	anml:fishes	species	100000	7296	3.358	100
GCA_004348095.1	anml:fishes	none	10000	72960	99.797	100
GCA_004348095.1	anml:fishes	species	10000	72960	10.715	99.996
GCA_004348095.1	anml:fishes	none	1000	729600	98.105	100
GCA_004348095.1	anml:fishes	species	1000	729600	13.23	99.982
GCA_008692375.1	anml:fishes	none	100000	9911	100	100
GCA_008692375.1	anml:fishes	species	100000	9911	0.222	100
GCA_008692375.1	anml:fishes	none	10000	99110	99.972	100
GCA_008692375.1	anml:fishes	species	10000	99110	2.906	100
GCA_008692375.1	anml:fishes	none	1000	991100	98.111	99.999
GCA_008692375.1	anml:fishes	species	1000	991100	10.406	99.999
GCA_010882105.1	anml:fishes	none	100000	6360	99.277	100
GCA_010882105.1	anml:fishes	species	100000	6360	0.472	100
GCA_010882105.1	anml:fishes	none	10000	63600	96.381	100
GCA_010882105.1	anml:fishes	species	10000	63600	5.42	99.994
GCA_010882105.1	anml:fishes	none	1000	636000	94.01	99.999
GCA_010882105.1	anml:fishes	species	1000	636000	8.132	99.928
GCA_018320845.1	anml:fishes	none	100000	10000	99.78	100
GCA_018320845.1	anml:fishes	species	100000	10000	0.15	100
GCA_018320845.1	anml:fishes	none	10000	100000	99.126	100
GCA_018320845.1	anml:fishes	species	10000	100000	1.964	99.999
GCA_018320845.1	anml:fishes	none	1000	1000000	98.087	100
GCA_018320845.1	anml:fishes	species	1000	1000000	5.567	99.997
GCA_018691325.1	anml:fishes	none	100000	5159	100	100
GCA_018691325.1	anml:fishes	species	100000	5159	1.221	100
GCA_018691325.1	anml:fishes	none	10000	51590	99.959	100
GCA_018691325.1	anml:fishes	species	10000	51590	7.195	100
GCA_018691325.1	anml:fishes	none	1000	515900	99.282	99.999
GCA_018691325.1	anml:fishes	species	1000	515900	8.084	99.998
GCA_019202745.1	anml:fishes	none	100000	7940	100	100
GCA_019202745.1	anml:fishes	species	100000	7940	0.416	100
GCA_019202745.1	anml:fishes	none	10000	79400	99.928	100
GCA_019202745.1	anml:fishes	species	10000	79400	4.208	100
GCA_019202745.1	anml:fishes	none	1000	794000	98.821	100
GCA_019202745.1	anml:fishes	species	1000	794000	8.954	99.981
GCA_021870715.1	anml:fishes	none	100000	2965	99.966	100
GCA_021870715.1	anml:fishes	species	100000	2965	9.309	100
GCA_021870715.1	anml:fishes	none	10000	29650	99.379	100
GCA_021870715.1	anml:fishes	species	10000	29650	19.96	99.997
GCA_021870715.1	anml:fishes	none	1000	296500	98.085	99.998
GCA_021870715.1	anml:fishes	species	1000	296500	15.793	100
GCA_023375835.1	anml:fishes	none	100000	13736	99.985	100
GCA_023375835.1	anml:fishes	species	100000	13736	0.808	100
GCA_023375835.1	anml:fishes	none	10000	137360	99.942	100
GCA_023375835.1	anml:fishes	species	10000	137360	5.703	99.989
GCA_023375835.1	anml:fishes	none	1000	1373600	98.655	100
GCA_023375835.1	anml:fishes	species	1000	1373600	10.712	99.99
GCA_023634345.2	anml:fishes	none	100000	7339	100	100
GCA_023634345.2	anml:fishes	species	100000	7339	0.341	100
GCA_023634345.2	anml:fishes	none	10000	73390	99.995	100
GCA_023634345.2	anml:fishes	species	10000	73390	3.423	100
GCA_023634345.2	anml:fishes	none	1000	733900	99.033	100
GCA_023634345.2	anml:fishes	species	1000	733900	7.115	99.98
GCA_025402995.1	anml:fishes	none	100000	3795	100	100
GCA_025402995.1	anml:fishes	species	100000	3795	14.862	100
GCA_025402995.1	anml:fishes	none	10000	37950	99.802	100
GCA_025402995.1	anml:fishes	species	10000	37950	21.12	99.968
GCA_025402995.1	anml:fishes	none	1000	379500	96.136	99.997
GCA_025402995.1	anml:fishes	species	1000	379500	16.228	99.937
GCA_026225835.1	anml:fishes	none	100000	6874	100	100
GCA_026225835.1	anml:fishes	species	100000	6874	1.731	100
GCA_026225835.1	anml:fishes	none	10000	68740	99.779	100
GCA_026225835.1	anml:fishes	species	10000	68740	6.597	100
GCA_026225835.1	anml:fishes	none	1000	687400	97.738	100
GCA_026225835.1	anml:fishes	species	1000	687400	8.865	99.999
GCA_026261805.1	anml:fishes	none	100000	4360	100	100
GCA_026261805.1	anml:fishes	species	100000	4360	3.853	100
GCA_026261805.1	anml:fishes	none	10000	43600	99.993	100
GCA_026261805.1	anml:fishes	species	10000	43600	12.234	99.991
GCA_026261805.1	anml:fishes	none	1000	436000	99.445	100
GCA_026261805.1	anml:fishes	species	1000	436000	13.315	99.936
GCA_902713435.2	anml:fishes	none	100000	17850	99.989	100
GCA_902713435.2	anml:fishes	species	100000	17850	0.157	100
GCA_902713435.2	anml:fishes	none	10000	178500	99.864	99.999
GCA_902713435.2	anml:fishes	species	10000	178500	2.904	99.994
GCA_902713435.2	anml:fishes	none	1000	1785000	98.82	100
GCA_902713435.2	anml:fishes	species	1000	1785000	9.048	99.97
GCA_923944775.1	anml:fishes	none	100000	24748	99.996	100
GCA_923944775.1	anml:fishes	species	100000	24748	39.716	100
GCA_923944775.1	anml:fishes	none	10000	247480	99.688	100
GCA_923944775.1	anml:fishes	species	10000	247480	36.035	99.999
GCA_923944775.1	anml:fishes	none	1000	2474800	97.432	99.999
GCA_923944775.1	anml:fishes	species	1000	2474800	25.88	99.986
GCF_004634155.1	anml:fishes	none	100000	8888	100	100
GCF_004634155.1	anml:fishes	species	100000	8888	55.063	99.977
GCF_004634155.1	anml:fishes	none	10000	88880	99.973	100
GCF_004634155.1	anml:fishes	species	10000	88880	38.411	100
GCF_004634155.1	anml:fishes	none	1000	888800	98.74	100
GCF_004634155.1	anml:fishes	species	1000	888800	27.653	99.947
GCF_027358585.1	anml:fishes	none	100000	7470	100	100
GCF_027358585.1	anml:fishes	species	100000	7470	5.823	100
GCF_027358585.1	anml:fishes	none	10000	74700	99.876	100
GCF_027358585.1	anml:fishes	species	10000	74700	13.064	100
GCF_027358585.1	anml:fishes	none	1000	747000	98.761	100
GCF_027358585.1	anml:fishes	species	1000	747000	14.132	99.993
GCA_000349125.2	anml:insects	none	100000	977	100	100
GCA_000349125.2	anml:insects	species	100000	977	99.693	100
GCA_000349125.2	anml:insects	none	10000	9770	99.949	100
GCA_000349125.2	anml:insects	species	10000	9770	92.385	100
GCA_000349125.2	anml:insects	none	1000	97700	99.905	100
GCA_000349125.2	anml:insects	species	1000	97700	41.67	100
GCA_003604225.1	anml:insects	none	100000	1790	100	100
GCA_003604225.1	anml:insects	species	100000	1790	11.285	100
GCA_003604225.1	anml:insects	none	10000	17900	99.637	100
GCA_003604225.1	anml:insects	species	10000	17900	17.179	99.989
GCA_003604225.1	anml:insects	none	1000	179000	99.021	99.999
GCA_003604225.1	anml:insects	species	1000	179000	13.48	99.984
GCA_004355975.1	anml:insects	none	100000	3975	100	100
GCA_004355975.1	anml:insects	species	100000	3975	0.579	100
GCA_004355975.1	anml:insects	none	10000	39750	99.947	100
GCA_004355975.1	anml:insects	species	10000	39750	5.784	100
GCA_004355975.1	anml:insects	none	1000	397500	98.305	100
GCA_004355975.1	anml:insects	species	1000	397500	7.091	99.999
GCA_009835165.1	anml:insects	none	100000	5423	100	100
GCA_009835165.1	anml:insects	species	100000	5423	0.018	100
GCA_009835165.1	anml:insects	none	10000	54230	99.609	100
GCA_009835165.1	anml:insects	species	10000	54230	0.114	100
GCA_009835165.1	anml:insects	none	1000	542300	94.921	100
GCA_009835165.1	anml:insects	species	1000	542300	2.394	100
GCA_011033045.2	anml:insects	none	100000	3374	99.941	99.941
GCA_011033045.2	anml:insects	species	100000	3374	22.673	99.941
GCA_011033045.2	anml:insects	none	10000	33740	99.896	99.938
GCA_011033045.2	anml:insects	species	10000	33740	27.899	99.941
GCA_011033045.2	anml:insects	none	1000	337400	97.461	99.957
GCA_011033045.2	anml:insects	species	1000	337400	28.124	99.959
GCA_011100585.1	anml:insects	none	100000	2060	100	100
GCA_011100585.1	anml:insects	species	100000	2060	84.854	99.951
GCA_011100585.1	anml:insects	none	10000	20600	99.786	99.99
GCA_011100585.1	anml:insects	species	10000	20600	70.131	99.985
GCA_011100585.1	anml:insects	none	1000	206000	96.431	100
GCA_011100585.1	anml:insects	species	1000	206000	34.459	99.996
GCA_011634795.1	anml:insects	none	100000	157	100	100
GCA_011634795.1	anml:insects	species	100000	157	62.42	100
GCA_011634795.1	anml:insects	none	10000	1570	100	100
GCA_011634795.1	anml:insects	species	10000	1570	53.439	100
GCA_011634795.1	anml:insects	none	1000	15700	99.108	100
GCA_011634795.1	anml:insects	species	1000	15700	30.828	99.981
GCA_015708395.1	anml:insects	none	100000	8130	100	100
GCA_015708395.1	anml:insects	species	100000	8130	0	100
GCA_015708395.1	anml:insects	none	10000	81300	99.891	99.999
GCA_015708395.1	anml:insects	species	10000	81300	0.069	99.999
GCA_015708395.1	anml:insects	none	1000	813000	97.754	100
GCA_015708395.1	anml:insects	species	1000	813000	1.028	99.997
GCA_018691235.1	anml:insects	none	100000	3026	100	100
GCA_018691235.1	anml:insects	species	100000	3026	99.901	100
GCA_018691235.1	anml:insects	none	10000	30260	99.997	100
GCA_018691235.1	anml:insects	species	10000	30260	96.989	99.997
GCA_018691235.1	anml:insects	none	1000	302600	99.554	100
GCA_018691235.1	anml:insects	species	1000	302600	66.693	99.998
GCA_019096205.1	anml:insects	none	100000	3161	100	100
GCA_019096205.1	anml:insects	species	100000	3161	0.475	100
GCA_019096205.1	anml:insects	none	10000	31610	99.978	99.997
GCA_019096205.1	anml:insects	species	10000	31610	8.08	100
GCA_019096205.1	anml:insects	none	1000	316100	98.237	100
GCA_019096205.1	anml:insects	species	1000	316100	8.71	100
GCA_020283865.1	anml:insects	none	100000	4683	100	100
GCA_020283865.1	anml:insects	species	100000	4683	99.979	100
GCA_020283865.1	anml:insects	none	10000	46830	99.998	100
GCA_020283865.1	anml:insects	species	10000	46830	98.659	99.994
GCA_020283865.1	anml:insects	none	1000	468300	97.971	99.996
GCA_020283865.1	anml:insects	species	1000	468300	61.844	99.973
GCA_020923455.1	anml:insects	none	100000	1241	94.682	100
GCA_020923455.1	anml:insects	species	100000	1241	0	100
GCA_020923455.1	anml:insects	none	10000	12410	90.637	100
GCA_020923455.1	anml:insects	species	10000	12410	0.741	100
GCA_020923455.1	anml:insects	none	1000	124100	65.274	99.997
GCA_020923455.1	anml:insects	species	1000	124100	1.442	100
GCA_021464445.1	anml:insects	none	100000	2052	100	100
GCA_021464445.1	anml:insects	species	100000	2052	100	100
GCA_021464445.1	anml:insects	none	10000	20520	99.966	100
GCA_021464445.1	anml:insects	species	10000	20520	99.532	99.995
GCA_021464445.1	anml:insects	none	1000	205200	99.601	100
GCA_021464445.1	anml:insects	species	1000	205200	92.767	100
GCA_022315175.2	anml:insects	none	100000	1489	100	100
GCA_022315175.2	anml:insects	species	100000	1489	98.321	99.799
GCA_022315175.2	anml:insects	none	10000	14890	100	100
GCA_022315175.2	anml:insects	species	10000	14890	94.197	99.778
GCA_022315175.2	anml:insects	none	1000	148900	99.32	100
GCA_022315175.2	anml:insects	species	1000	148900	53.777	99.987
GCA_022343045.1	anml:insects	none	100000	3735	100	100
GCA_022343045.1	anml:insects	species	100000	3735	43.534	100
GCA_022343045.1	anml:insects	none	10000	37350	99.944	100
GCA_022343045.1	anml:insects	species	10000	37350	42.969	100
GCA_022343045.1	anml:insects	none	1000	373500	99.293	100
GCA_022343045.1	anml:insects	species	1000	373500	27.548	99.998
GCA_022405095.1	anml:insects	none	100000	4072	100	100
GCA_022405095.1	anml:insects	species	100000	4072	94.695	100
GCA_022405095.1	anml:insects	none	10000	40720	100	100
GCA_022405095.1	anml:insects	species	10000	40720	68.509	99.995
GCA_022405095.1	anml:insects	none	1000	407200	99.106	100
GCA_022405095.1	anml:insects	species	1000	407200	37.826	99.99
GCA_024506325.2	anml:insects	none	100000	2258	100	100
GCA_024506325.2	anml:insects	species	100000	2258	0.044	100
GCA_024506325.2	anml:insects	none	10000	22580	99.867	100
GCA_024506325.2	anml:insects	species	10000	22580	0.133	100
GCA_024506325.2	anml:insects	none	1000	225800	97.154	100
GCA_024506325.2	anml:insects	species	1000	225800	0.502	99.997
GCA_024712935.1	anml:insects	none	100000	9711	99.979	99.979
GCA_024712935.1	anml:insects	species	100000	9711	0.041	100
GCA_024712935.1	anml:insects	none	10000	97110	99.94	99.984
GCA_024712935.1	anml:insects	species	10000	97110	4.548	99.992
GCA_024712935.1	anml:insects	none	1000	971100	96.972	99.995
GCA_024712935.1	anml:insects	species	1000	971100	11.373	99.991
GCA_024713525.1	anml:insects	none	100000	2772	100	100
GCA_024713525.1	anml:insects	species	100000	2772	100	100
GCA_024713525.1	anml:insects	none	10000	27720	99.989	100
GCA_024713525.1	anml:insects	species	10000	27720	99.885	100
GCA_024713525.1	anml:insects	none	1000	277200	99.798	100
GCA_024713525.1	anml:insects	species	1000	277200	94.929	99.999
GCA_024713945.1	anml:insects	none	100000	583	100	100
GCA_024713945.1	anml:insects	species	100000	583	55.918	100
GCA_024713945.1	anml:insects	none	10000	5830	99.914	100
GCA_024713945.1	anml:insects	species	10000	5830	47.324	100
GCA_024713945.1	anml:insects	none	1000	58300	99.621	100
GCA_024713945.1	anml:insects	species	1000	58300	28.118	99.997
GCA_025407655.1	anml:insects	none	100000	13233	100	100
GCA_025407655.1	anml:insects	species	100000	13233	7.149	100
GCA_025407655.1	anml:insects	none	10000	132330	99.92	100
GCA_025407655.1	anml:insects	species	10000	132330	18.625	99.999
GCA_025407655.1	anml:insects	none	1000	1323300	96.676	100
GCA_025407655.1	anml:insects	species	1000	1323300	21.747	99.995
GCA_026075555.1	anml:insects	none	100000	4437	100	100
GCA_026075555.1	anml:insects	species	100000	4437	2.502	100
GCA_026075555.1	anml:insects	none	10000	44370	99.867	100
GCA_026075555.1	anml:insects	species	10000	44370	15.783	100
GCA_026075555.1	anml:insects	none	1000	443700	98.249	100
GCA_026075555.1	anml:insects	species	1000	443700	17.557	99.998
GCA_026573805.1	anml:insects	none	100000	11320	100	100
GCA_026573805.1	anml:insects	species	100000	11320	92.314	100
GCA_026573805.1	anml:insects	none	10000	113200	99.889	99.999
GCA_026573805.1	anml:insects	species	10000	113200	56.322	99.999
GCA_026573805.1	anml:insects	none	1000	1132000	98.106	99.999
GCA_026573805.1	anml:insects	species	1000	1132000	40.754	99.983
GCA_026724355.1	anml:insects	none	100000	1652	100	100
GCA_026724355.1	anml:insects	species	100000	1652	80.327	100
GCA_026724355.1	anml:insects	none	10000	16520	99.516	99.994
GCA_026724355.1	anml:insects	species	10000	16520	68.366	100
GCA_026724355.1	anml:insects	none	1000	165200	97.045	99.999
GCA_026724355.1	anml:insects	species	1000	165200	32.091	99.994
GCA_028554725.2	anml:insects	none	100000	4344	94.107	100
GCA_028554725.2	anml:insects	species	100000	4344	92.495	100
GCA_028554725.2	anml:insects	none	10000	43440	95.161	99.998
GCA_028554725.2	anml:insects	species	10000	43440	89.167	99.998
GCA_028554725.2	anml:insects	none	1000	434400	92.696	99.999
GCA_028554725.2	anml:insects	species	1000	434400	50.282	99.998
GCA_905071925.1	anml:insects	none	100000	3964	99.924	100
GCA_905071925.1	anml:insects	species	100000	3964	23.663	100
GCA_905071925.1	anml:insects	none	10000	39640	99.844	99.997
GCA_905071925.1	anml:insects	species	10000	39640	25.598	99.997
GCA_905071925.1	anml:insects	none	1000	396400	98.102	100
GCA_905071925.1	anml:insects	species	1000	396400	22.604	99.958
GCA_905231885.1	anml:insects	none	100000	3169	100	100
GCA_905231885.1	anml:insects	species	100000	3169	10.192	100
GCA_905231885.1	anml:insects	none	10000	31690	99.965	100
GCA_905231885.1	anml:insects	species	10000	31690	22.711	100
GCA_905231885.1	anml:insects	none	1000	316900	98.614	100
GCA_905231885.1	anml:insects	species	1000	316900	19.445	99.994
GCA_912999765.2	anml:insects	none	100000	2242	100	100
GCA_912999765.2	anml:insects	species	100000	2242	99.866	100
GCA_912999765.2	anml:insects	none	10000	22420	100	100
GCA_912999765.2	anml:insects	species	10000	22420	91.717	99.996
GCA_912999765.2	anml:insects	none	1000	224200	99.51	100
GCA_912999765.2	anml:insects	species	1000	224200	45.033	99.999
GCA_917880025.4	anml:insects	none	100000	2977	100	100
GCA_917880025.4	anml:insects	species	100000	2977	99.597	100
GCA_917880025.4	anml:insects	none	10000	29770	99.963	100
GCA_917880025.4	anml:insects	species	10000	29770	97.35	99.997
GCA_917880025.4	anml:insects	none	1000	297700	99.546	100
GCA_917880025.4	anml:insects	species	1000	297700	58.882	99.996
GCA_917880875.2	anml:insects	none	100000	7091	100	100
GCA_917880875.2	anml:insects	species	100000	7091	93.273	100
GCA_917880875.2	anml:insects	none	10000	70910	99.993	100
GCA_917880875.2	anml:insects	species	10000	70910	49.214	100
GCA_917880875.2	anml:insects	none	1000	709100	98.884	100
GCA_917880875.2	anml:insects	species	1000	709100	40.714	99.999
GCA_918797505.1	anml:insects	none	100000	5571	99.982	100
GCA_918797505.1	anml:insects	species	100000	5571	0.018	100
GCA_918797505.1	anml:insects	none	10000	55710	99.652	99.989
GCA_918797505.1	anml:insects	species	10000	55710	0.28	99.995
GCA_918797505.1	anml:insects	none	1000	557100	88.362	99.992
GCA_918797505.1	anml:insects	species	1000	557100	0.577	99.983
GCA_944452695.1	anml:insects	none	100000	4349	100	100
GCA_944452695.1	anml:insects	species	100000	4349	0.644	100
GCA_944452695.1	anml:insects	none	10000	43490	99.986	100
GCA_944452695.1	anml:insects	species	10000	43490	8.496	100
GCA_944452695.1	anml:insects	none	1000	434900	99.129	100
GCA_944452695.1	anml:insects	species	1000	434900	11.064	99.998
GCF_000236325.1	anml:insects	none	100000	596	100	100
GCF_000236325.1	anml:insects	species	100000	596	100	100
GCF_000236325.1	anml:insects	none	10000	5960	100	100
GCF_000236325.1	anml:insects	species	10000	5960	99.933	100
GCF_000236325.1	anml:insects	none	1000	59600	99.966	100
GCF_000236325.1	anml:insects	species	1000	59600	89.886	99.998
GCF_000344095.2	anml:insects	none	100000	675	100	100
GCF_000344095.2	anml:insects	species	100000	675	11.407	100
GCF_000344095.2	anml:insects	none	10000	6750	100	100
GCF_000344095.2	anml:insects	species	10000	6750	18.059	100
GCF_000344095.2	anml:insects	none	1000	67500	99.887	100
GCF_000344095.2	anml:insects	species	1000	67500	12.219	99.999
GCF_001937115.1	anml:insects	none	100000	318	100	100
GCF_001937115.1	anml:insects	species	100000	318	0.314	100
GCF_001937115.1	anml:insects	none	10000	3180	100	100
GCF_001937115.1	anml:insects	species	10000	3180	2.327	100
GCF_001937115.1	anml:insects	none	1000	31800	99.362	100
GCF_001937115.1	anml:insects	species	1000	31800	3.868	100
GCF_011064685.2	anml:insects	none	100000	4479	100	100
GCF_011064685.2	anml:insects	species	100000	4479	99.888	99.978
GCF_011064685.2	anml:insects	none	10000	44790	99.987	100
GCF_011064685.2	anml:insects	species	10000	44790	97.45	99.993
GCF_011064685.2	anml:insects	none	1000	447900	96.664	100
GCF_011064685.2	anml:insects	species	1000	447900	60.423	99.993
GCF_014898815.1	anml:insects	none	100000	586	99.829	100
GCF_014898815.1	anml:insects	species	100000	586	2.56	100
GCF_014898815.1	anml:insects	none	10000	5860	98.874	100
GCF_014898815.1	anml:insects	species	10000	5860	13.669	100
GCF_014898815.1	anml:insects	none	1000	58600	99.676	100
GCF_014898815.1	anml:insects	species	1000	58600	12.348	100
GCF_026212275.2	anml:insects	none	100000	2203	99.909	100
GCF_026212275.2	anml:insects	species	100000	2203	51.248	99.909
GCF_026212275.2	anml:insects	none	10000	22030	99.551	99.932
GCF_026212275.2	anml:insects	species	10000	22030	45.193	99.714
GCF_026212275.2	anml:insects	none	1000	220300	97.174	99.928
GCF_026212275.2	anml:insects	species	1000	220300	24.044	99.641
GCA_002966995.1	anml:mammals	none	100000	17320	100	100
GCA_002966995.1	anml:mammals	species	100000	17320	99.942	99.994
GCA_002966995.1	anml:mammals	none	10000	173200	99.999	100
GCA_002966995.1	anml:mammals	species	10000	173200	99.721	99.999
GCA_002966995.1	anml:mammals	none	1000	1732000	98.62	100
GCA_002966995.1	anml:mammals	species	1000	1732000	76.572	99.998
GCA_004023905.1	anml:mammals	none	100000	387	100	100
GCA_004023905.1	anml:mammals	species	100000	387	100	100
GCA_004023905.1	anml:mammals	none	10000	3870	100	100
GCA_004023905.1	anml:mammals	species	10000	3870	100	100
GCA_004023905.1	anml:mammals	none	1000	38700	99.672	100
GCA_004023905.1	anml:mammals	species	1000	38700	92.274	100
GCA_011762515.1	anml:mammals	none	100000	22348	100	100
GCA_011762515.1	anml:mammals	species	100000	22348	99.911	100
GCA_011762515.1	anml:mammals	none	10000	223480	99.995	100
GCA_011762515.1	anml:mammals	species	10000	223480	99.717	99.999
GCA_011762515.1	anml:mammals	none	1000	2234800	99.637	100
GCA_011762515.1	anml:mammals	species	1000	2234800	87.56	99.999
GCA_014049915.1	anml:mammals	none	100000	20320	100	100
GCA_014049915.1	anml:mammals	species	100000	20320	99.941	99.995
GCA_014049915.1	anml:mammals	none	10000	203200	99.982	100
GCA_014049915.1	anml:mammals	species	10000	203200	98.756	99.998
GCA_014049915.1	anml:mammals	none	1000	2032000	99.241	100
GCA_014049915.1	anml:mammals	species	1000	2032000	64.283	99.991
GCA_014108255.1	anml:mammals	none	100000	20360	100	100
GCA_014108255.1	anml:mammals	species	100000	20360	99.956	100
GCA_014108255.1	anml:mammals	none	10000	203600	99.969	100
GCA_014108255.1	anml:mammals	species	10000	203600	99.465	99.991
GCA_014108255.1	anml:mammals	none	1000	2036000	99.538	100
GCA_014108255.1	anml:mammals	species	1000	2036000	74.307	99.966
GCA_016509815.2	anml:mammals	none	100000	24088	99.942	100
GCA_016509815.2	anml:mammals	species	100000	24088	98.713	99.871
GCA_016509815.2	anml:mammals	none	10000	240880	99.849	100
GCA_016509815.2	anml:mammals	species	10000	240880	97.007	99.861
GCA_016509815.2	anml:mammals	none	1000	2408800	98.606	99.997
GCA_016509815.2	anml:mammals	species	1000	2408800	85.458	99.808
GCA_024222265.1	anml:mammals	none	100000	27594	100	100
GCA_024222265.1	anml:mammals	species	100000	27594	95.383	100
GCA_024222265.1	anml:mammals	none	10000	275940	99.993	100
GCA_024222265.1	anml:mammals	species	10000	275940	89.183	99.989
GCA_024222265.1	anml:mammals	none	1000	2759400	98.886	100
GCA_024222265.1	anml:mammals	species	1000	2759400	55.631	99.98
GCA_024718415.1	anml:mammals	none	100000	23538	100	100
GCA_024718415.1	anml:mammals	species	100000	23538	99.924	100
GCA_024718415.1	anml:mammals	none	10000	235380	99.985	100
GCA_024718415.1	anml:mammals	species	10000	235380	98.897	99.98
GCA_024718415.1	anml:mammals	none	1000	2353800	98.314	99.999
GCA_024718415.1	anml:mammals	species	1000	2353800	61.261	99.969
GCA_027595985.1	anml:mammals	none	100000	23214	99.819	100
GCA_027595985.1	anml:mammals	species	100000	23214	79.719	100
GCA_027595985.1	anml:mammals	none	10000	232140	99.789	100
GCA_027595985.1	anml:mammals	species	10000	232140	43.472	100
GCA_027595985.1	anml:mammals	none	1000	2321400	97.034	100
GCA_027595985.1	anml:mammals	species	1000	2321400	15.318	99.995
GCA_935104035.1	anml:mammals	none	100000	14587	100	100
GCA_935104035.1	anml:mammals	species	100000	14587	99.897	100
GCA_935104035.1	anml:mammals	none	10000	145870	99.99	100
GCA_935104035.1	anml:mammals	species	10000	145870	99.739	99.999
GCA_935104035.1	anml:mammals	none	1000	1458700	99.811	100
GCA_935104035.1	anml:mammals	species	1000	1458700	83.464	99.997
GCF_000002305.2	anml:mammals	none	100000	10395	100	100
GCF_000002305.2	anml:mammals	species	100000	10395	99.962	100
GCF_000002305.2	anml:mammals	none	10000	103950	99.999	100
GCF_000002305.2	anml:mammals	species	10000	103950	99.909	100
GCF_000002305.2	anml:mammals	none	1000	1039500	99.777	100
GCF_000002305.2	anml:mammals	species	1000	1039500	93.727	99.999
GCA_003287225.2	anml:marsupials	none	100000	31275	100	100
GCA_003287225.2	anml:marsupials	species	100000	31275	99.994	100
GCA_003287225.2	anml:marsupials	none	10000	312750	99.996	100
GCA_003287225.2	anml:marsupials	species	10000	312750	99.934	99.997
GCA_003287225.2	anml:marsupials	none	1000	3127500	99.545	100
GCA_003287225.2	anml:marsupials	species	1000	3127500	84.841	99.996
GCA_027887165.1	anml:marsupials	none	100000	34411	99.951	100
GCA_027887165.1	anml:marsupials	species	100000	34411	99.032	100
GCA_027887165.1	anml:marsupials	none	10000	344110	99.872	100
GCA_027887165.1	anml:marsupials	species	10000	344110	89.754	99.999
GCA_027887165.1	anml:marsupials	none	1000	3441100	98.192	100
GCA_027887165.1	anml:marsupials	species	1000	3441100	32.675	99.991
GCA_011032805.1	anml:molluscs	none	100000	5713	100	99.965
GCA_011032805.1	anml:molluscs	species	100000	5713	0.963	100
GCA_011032805.1	anml:molluscs	none	10000	57130	99.704	99.988
GCA_011032805.1	anml:molluscs	species	10000	57130	7.308	99.998
GCA_011032805.1	anml:molluscs	none	1000	571300	95.518	99.999
GCA_011032805.1	anml:molluscs	species	1000	571300	9.023	99.998
GCA_020750765.1	anml:molluscs	none	100000	8915	99.966	100
GCA_020750765.1	anml:molluscs	species	100000	8915	1.088	100
GCA_020750765.1	anml:molluscs	none	10000	89150	99.49	99.994
GCA_020750765.1	anml:molluscs	species	10000	89150	9.016	99.962
GCA_020750765.1	anml:molluscs	none	1000	891500	97.309	99.998
GCA_020750765.1	anml:molluscs	species	1000	891500	10.826	99.991
GCA_947242115.1	anml:molluscs	none	100000	8388	100	100
GCA_947242115.1	anml:molluscs	species	100000	8388	0.024	100
GCA_947242115.1	anml:molluscs	none	10000	83880	99.347	100
GCA_947242115.1	anml:molluscs	species	10000	83880	0.216	99.974
GCA_947242115.1	anml:molluscs	none	1000	838800	96.956	99.997
GCA_947242115.1	anml:molluscs	species	1000	838800	0.062	99.97
GCA_947568905.1	anml:molluscs	none	100000	8621	100	100
GCA_947568905.1	anml:molluscs	species	100000	8621	0.186	100
GCA_947568905.1	anml:molluscs	none	10000	86210	99.769	100
GCA_947568905.1	anml:molluscs	species	10000	86210	3.918	99.968
GCA_947568905.1	anml:molluscs	none	1000	862100	97.266	99.999
GCA_947568905.1	anml:molluscs	species	1000	862100	8.793	99.975
GCF_003343065.1	anml:molluscs	none	100000	7822	100	100
GCF_003343065.1	anml:molluscs	species	100000	7822	11.186	100
GCF_003343065.1	anml:molluscs	none	10000	78220	99.936	99.999
GCF_003343065.1	anml:molluscs	species	10000	78220	17.568	99.907
GCF_003343065.1	anml:molluscs	none	1000	782200	98.007	99.999
GCF_003343065.1	anml:molluscs	species	1000	782200	15.431	99.991
GCF_021730395.1	anml:molluscs	none	100000	16344	99.982	100
GCF_021730395.1	anml:molluscs	species	100000	16344	0.012	100
GCF_021730395.1	anml:molluscs	none	10000	163440	98.716	99.998
GCF_021730395.1	anml:molluscs	species	10000	163440	0.308	99.999
GCF_021730395.1	anml:molluscs	none	1000	1634400	93.09	99.998
GCF_021730395.1	anml:molluscs	species	1000	1634400	4.461	99.996
GCA_000187025.3	anml:nematodes	none	100000	1974	100	100
GCA_000187025.3	anml:nematodes	species	100000	1974	100	100
GCA_000187025.3	anml:nematodes	none	10000	19740	99.99	100
GCA_000187025.3	anml:nematodes	species	10000	19740	99.99	100
GCA_000187025.3	anml:nematodes	none	1000	197400	99.9	100
GCA_000187025.3	anml:nematodes	species	1000	197400	99.812	100
GCA_000733445.1	anml:nematodes	none	100000	59	100	100
GCA_000733445.1	anml:nematodes	species	100000	59	100	100
GCA_000733445.1	anml:nematodes	none	10000	590	100	100
GCA_000733445.1	anml:nematodes	species	10000	590	100	100
GCA_000733445.1	anml:nematodes	none	1000	5900	99.441	100
GCA_000733445.1	anml:nematodes	species	1000	5900	65.441	100
GCA_002259205.1	anml:nematodes	none	100000	1521	100	100
GCA_002259205.1	anml:nematodes	species	100000	1521	100	100
GCA_002259205.1	anml:nematodes	none	10000	15210	99.98	99.987
GCA_002259205.1	anml:nematodes	species	10000	15210	99.612	99.941
GCA_002259205.1	anml:nematodes	none	1000	152100	99.734	100
GCA_002259205.1	anml:nematodes	species	1000	152100	80.341	99.976
GCA_005323645.1	anml:nematodes	none	100000	118	100	100
GCA_005323645.1	anml:nematodes	species	100000	118	100	100
GCA_005323645.1	anml:nematodes	none	10000	1180	100	100
GCA_005323645.1	anml:nematodes	species	10000	1180	99.831	100
GCA_005323645.1	anml:nematodes	none	1000	11800	99.992	100
GCA_005323645.1	anml:nematodes	species	1000	11800	97.661	100
GCA_018350315.1	anml:nematodes	none	100000	703	100	100
GCA_018350315.1	anml:nematodes	species	100000	703	94.595	100
GCA_018350315.1	anml:nematodes	none	10000	7030	99.587	99.972
GCA_018350315.1	anml:nematodes	species	10000	7030	88.905	99.9
GCA_018350315.1	anml:nematodes	none	1000	70300	97.063	99.999
GCA_018350315.1	anml:nematodes	species	1000	70300	73.799	99.999
GCA_019095935.1	anml:nematodes	none	100000	839	99.881	100
GCA_019095935.1	anml:nematodes	species	100000	839	97.259	99.523
GCA_019095935.1	anml:nematodes	none	10000	8390	99.869	100
GCA_019095935.1	anml:nematodes	species	10000	8390	90.787	99.928
GCA_019095935.1	anml:nematodes	none	1000	83900	99.558	100
GCA_019095935.1	anml:nematodes	species	1000	83900	76.772	99.988
GCA_022343475.1	anml:nematodes	none	100000	670	100	100
GCA_022343475.1	anml:nematodes	species	100000	670	30.896	100
GCA_022343475.1	anml:nematodes	none	10000	6700	99.94	100
GCA_022343475.1	anml:nematodes	species	10000	6700	28.075	100
GCA_022343475.1	anml:nematodes	none	1000	67000	99.203	100
GCA_022343475.1	anml:nematodes	species	1000	67000	12.212	100
GCA_022814895.1	anml:nematodes	none	100000	484	97.521	100
GCA_022814895.1	anml:nematodes	species	100000	484	0	100
GCA_022814895.1	anml:nematodes	none	10000	4840	96.798	99.979
GCA_022814895.1	anml:nematodes	species	10000	4840	0.847	100
GCA_022814895.1	anml:nematodes	none	1000	48400	81.643	99.998
GCA_022814895.1	anml:nematodes	species	1000	48400	1.283	99.998
GCA_024699835.1	anml:nematodes	none	100000	450	100	100
GCA_024699835.1	anml:nematodes	species	100000	450	4.444	100
GCA_024699835.1	anml:nematodes	none	10000	4500	99.956	100
GCA_024699835.1	anml:nematodes	species	10000	4500	14.022	100
GCA_024699835.1	anml:nematodes	none	1000	45000	99.651	100
GCA_024699835.1	anml:nematodes	species	1000	45000	8.287	100
GCA_904067135.1	anml:nematodes	none	100000	763	100	100
GCA_904067135.1	anml:nematodes	species	100000	763	98.689	99.869
GCA_904067135.1	anml:nematodes	none	10000	7630	99.882	100
GCA_904067135.1	anml:nematodes	species	10000	7630	88.624	99.961
GCA_904067135.1	anml:nematodes	none	1000	76300	98.925	100
GCA_904067135.1	anml:nematodes	species	1000	76300	58.256	99.996
GCF_010183535.1	anml:nematodes	none	100000	1217	100	100
GCF_010183535.1	anml:nematodes	species	100000	1217	100	100
GCF_010183535.1	anml:nematodes	none	10000	12170	99.967	100
GCF_010183535.1	anml:nematodes	species	10000	12170	98.291	99.975
GCF_010183535.1	anml:nematodes	none	1000	121700	99.425	100
GCF_010183535.1	anml:nematodes	species	1000	121700	81.086	99.996
GCA_011100535.2	anml:primates	none	100000	26135	100	100
GCA_011100535.2	anml:primates	species	100000	26135	99.923	100
GCA_011100535.2	anml:primates	none	10000	261350	99.992	100
GCA_011100535.2	anml:primates	species	10000	261350	99.775	99.995
GCA_011100535.2	anml:primates	none	1000	2613500	99.518	100
GCA_011100535.2	anml:primates	species	1000	2613500	93.454	99.997
GCA_011100615.1	anml:primates	none	100000	27799	100	100
GCA_011100615.1	anml:primates	species	100000	27799	99.986	100
GCA_011100615.1	anml:primates	none	10000	277990	99.975	100
GCA_011100615.1	anml:primates	species	10000	277990	99.882	99.999
GCA_011100615.1	anml:primates	none	1000	2779900	99.672	100
GCA_011100615.1	anml:primates	species	1000	2779900	98.24	99.995
GCA_021951015.1	anml:primates	none	100000	30104	100	100
GCA_021951015.1	anml:primates	species	100000	30104	97.901	100
GCA_021951015.1	anml:primates	none	10000	301040	99.973	100
GCA_021951015.1	anml:primates	species	10000	301040	97.748	100
GCA_021951015.1	anml:primates	none	1000	3010400	99.575	100
GCA_021951015.1	anml:primates	species	1000	3010400	94.678	99.997
GCA_023759835.1	anml:primates	none	100000	20774	99.899	100
GCA_023759835.1	anml:primates	species	100000	20774	99.278	100
GCA_023759835.1	anml:primates	none	10000	207740	99.732	100
GCA_023759835.1	anml:primates	species	10000	207740	95.709	99.994
GCA_023759835.1	anml:primates	none	1000	2077400	98.715	100
GCA_023759835.1	anml:primates	species	1000	2077400	62.277	99.986
GCA_013371645.1	anml:rodents	none	100000	25569	99.871	100
GCA_013371645.1	anml:rodents	species	100000	25569	74.379	100
GCA_013371645.1	anml:rodents	none	10000	255690	99.451	99.999
GCA_013371645.1	anml:rodents	species	10000	255690	33.436	99.996
GCA_013371645.1	anml:rodents	none	1000	2556900	97.36	99.999
GCA_013371645.1	anml:rodents	species	1000	2556900	7.108	99.984
GCA_024703135.1	anml:rodents	none	100000	24288	97.147	100
GCA_024703135.1	anml:rodents	species	100000	24288	2.133	99.996
GCA_024703135.1	anml:rodents	none	10000	242880	97.301	100
GCA_024703135.1	anml:rodents	species	10000	242880	5.184	99.997
GCA_024703135.1	anml:rodents	none	1000	2428800	98.565	100
GCA_024703135.1	anml:rodents	species	1000	2428800	3.722	99.955
GCA_947593165.1	anml:rodents	none	100000	27481	99.738	100
GCA_947593165.1	anml:rodents	species	100000	27481	34.933	100
GCA_947593165.1	anml:rodents	none	10000	274810	99.614	100
GCA_947593165.1	anml:rodents	species	10000	274810	21.567	99.973
GCA_947593165.1	anml:rodents	none	1000	2748100	98.592	99.999
GCA_947593165.1	anml:rodents	species	1000	2748100	7.428	99.965
GCA_018683815.1	anml:rotifers	none	100000	905	100	100
GCA_018683815.1	anml:rotifers	species	100000	905	100	100
GCA_018683815.1	anml:rotifers	none	10000	9050	99.978	100
GCA_018683815.1	anml:rotifers	species	10000	9050	99.669	99.956
GCA_018683815.1	anml:rotifers	none	1000	90500	99.62	100
GCA_018683815.1	anml:rotifers	species	1000	90500	78.54	99.997
GCA_021556725.1	anml:worms	none	100000	1428	100	100
GCA_021556725.1	anml:worms	species	100000	1428	0	100
GCA_021556725.1	anml:worms	none	10000	14280	99.153	100
GCA_021556725.1	anml:worms	species	10000	14280	0.042	100
GCA_021556725.1	anml:worms	none	1000	142800	95.552	99.999
GCA_021556725.1	anml:worms	species	1000	142800	0.144	99.979
GCA_944470465.2	anml:worms	none	100000	4094	99.682	100
GCA_944470465.2	anml:worms	species	100000	4094	97.509	100
GCA_944470465.2	anml:worms	none	10000	40940	99.836	100
GCA_944470465.2	anml:worms	species	10000	40940	97.215	99.998
GCA_944470465.2	anml:worms	none	1000	409400	97.924	100
GCA_944470465.2	anml:worms	species	1000	409400	67.819	100
GCF_000006805.1	arch:archaea	none	1000	2000	97.85	100
GCF_000006805.1	arch:archaea	none	10000	200	100	100
GCF_000006805.1	arch:archaea	none	100000	20	100	100
GCF_000006805.1	arch:archaea	species	1000	2000	87.05	100
GCF_000006805.1	arch:archaea	species	10000	200	100	100
GCF_000006805.1	arch:archaea	species	100000	20	100	100
GCF_000007305.1	arch:archaea	none	1000	1900	99.895	100
GCF_000007305.1	arch:archaea	none	10000	190	100	100
GCF_000007305.1	arch:archaea	none	100000	19	100	100
GCF_000007305.1	arch:archaea	species	1000	1900	86.684	99.947
GCF_000007305.1	arch:archaea	species	10000	190	99.474	100
GCF_000007305.1	arch:archaea	species	100000	19	100	100
GCF_000008665.1	arch:archaea	none	1000	2100	97.476	100
GCF_000008665.1	arch:archaea	none	10000	210	100	100
GCF_000008665.1	arch:archaea	none	100000	21	100	100
GCF_000008665.1	arch:archaea	species	1000	2100	67.476	100
GCF_000008665.1	arch:archaea	species	10000	210	98.095	100
GCF_000008665.1	arch:archaea	species	100000	21	100	100
GCF_000012545.1	arch:archaea	none	1000	1700	99.824	100
GCF_000012545.1	arch:archaea	none	10000	170	100	100
GCF_000012545.1	arch:archaea	none	100000	17	100	100
GCF_000012545.1	arch:archaea	species	1000	1700	46.471	99.059
GCF_000012545.1	arch:archaea	species	10000	170	88.824	100
GCF_000012545.1	arch:archaea	species	100000	17	100	100
GCF_000019605.1	arch:archaea	none	1000	1500	95.467	100
GCF_000019605.1	arch:archaea	none	10000	150	100	100
GCF_000019605.1	arch:archaea	none	100000	15	100	100
GCF_000019605.1	arch:archaea	species	1000	1500	5.467	99.867
GCF_000019605.1	arch:archaea	species	10000	150	2.667	100
GCF_000019605.1	arch:archaea	species	100000	15	0	100
GCF_000020905.1	arch:archaea	none	1000	1300	96	100
GCF_000020905.1	arch:archaea	none	10000	130	97.692	100
GCF_000020905.1	arch:archaea	none	100000	13	100	100
GCF_000020905.1	arch:archaea	species	1000	1300	69.154	100
GCF_000020905.1	arch:archaea	species	10000	130	94.615	100
GCF_000020905.1	arch:archaea	species	100000	13	100	100
GCF_000223905.1	arch:archaea	none	1000	2900	98.828	100
GCF_000223905.1	arch:archaea	none	10000	290	100	100
GCF_000223905.1	arch:archaea	none	100000	29	100	100
GCF_000223905.1	arch:archaea	species	1000	2900	98.69	100
GCF_000223905.1	arch:archaea	species	10000	290	100	100
GCF_000223905.1	arch:archaea	species	100000	29	100	100
GCF_000237865.1	arch:archaea	none	1000	3100	94.065	100
GCF_000237865.1	arch:archaea	none	10000	310	99.355	100
GCF_000237865.1	arch:archaea	none	100000	31	100	100
GCF_000237865.1	arch:archaea	species	1000	3100	55.677	100
GCF_000237865.1	arch:archaea	species	10000	310	98.387	100
GCF_000237865.1	arch:archaea	species	100000	31	100	100
GCF_000341715.1	arch:archaea	none	1000	3400	99.912	100
GCF_000341715.1	arch:archaea	none	10000	340	100	100
GCF_000341715.1	arch:archaea	none	100000	34	100	100
GCF_000341715.1	arch:archaea	species	1000	3400	94.088	100
GCF_000341715.1	arch:archaea	species	10000	340	100	100
GCF_000341715.1	arch:archaea	species	100000	34	100	100
GCF_000404225.1	arch:archaea	none	1000	1900	97.105	98.947
GCF_000404225.1	arch:archaea	none	10000	190	98.421	93.684
GCF_000404225.1	arch:archaea	none	100000	19	100	73.684
GCF_000404225.1	arch:archaea	species	1000	1900	15.684	97.158
GCF_000404225.1	arch:archaea	species	10000	190	57.368	87.368
GCF_000404225.1	arch:archaea	species	100000	19	78.947	57.895
GCF_000446015.1	arch:archaea	none	1000	1700	94.647	100
GCF_000446015.1	arch:archaea	none	10000	170	98.235	100
GCF_000446015.1	arch:archaea	none	100000	17	100	100
GCF_000446015.1	arch:archaea	species	1000	1700	35.588	100
GCF_000446015.1	arch:archaea	species	10000	170	88.824	100
GCF_000446015.1	arch:archaea	species	100000	17	100	100
GCF_000970325.1	arch:archaea	none	1000	2300	91.261	100
GCF_000970325.1	arch:archaea	none	10000	230	97.826	100
GCF_000970325.1	arch:archaea	none	100000	23	100	100
GCF_000970325.1	arch:archaea	species	1000	2300	90.522	100
GCF_000970325.1	arch:archaea	species	10000	230	97.826	100
GCF_000970325.1	arch:archaea	species	100000	23	100	100
GCF_001011115.1	arch:archaea	none	1000	2000	99.85	100
GCF_001011115.1	arch:archaea	none	10000	200	100	100
GCF_001011115.1	arch:archaea	none	100000	20	100	100
GCF_001011115.1	arch:archaea	species	1000	2000	68.25	100
GCF_001011115.1	arch:archaea	species	10000	200	99.5	100
GCF_001011115.1	arch:archaea	species	100000	20	100	100
GCF_001433455.1	arch:archaea	none	1000	2300	92.348	100
GCF_001433455.1	arch:archaea	none	10000	230	99.565	100
GCF_001433455.1	arch:archaea	none	100000	23	100	100
GCF_001433455.1	arch:archaea	species	1000	2300	88.957	100
GCF_001433455.1	arch:archaea	species	10000	230	99.565	100
GCF_001433455.1	arch:archaea	species	100000	23	100	100
GCF_001477655.1	arch:archaea	none	1000	2500	68.96	99.8
GCF_001477655.1	arch:archaea	none	10000	250	95.6	100
GCF_001477655.1	arch:archaea	none	100000	25	100	100
GCF_001477655.1	arch:archaea	species	1000	2500	58.32	99.76
GCF_001477655.1	arch:archaea	species	10000	250	88.8	100
GCF_001477655.1	arch:archaea	species	100000	25	100	100
GCF_001767315.1	arch:archaea	none	1000	1900	96.421	100
GCF_001767315.1	arch:archaea	none	10000	190	100	100
GCF_001767315.1	arch:archaea	none	100000	19	100	100
GCF_001767315.1	arch:archaea	species	1000	1900	61.053	100
GCF_001767315.1	arch:archaea	species	10000	190	99.474	100
GCF_001767315.1	arch:archaea	species	100000	19	100	100
GCF_002355655.1	arch:archaea	none	1000	2800	98.25	100
GCF_002355655.1	arch:archaea	none	10000	280	100	100
GCF_002355655.1	arch:archaea	none	100000	28	100	100
GCF_002355655.1	arch:archaea	species	1000	2800	98.25	100
GCF_002355655.1	arch:archaea	species	10000	280	100	100
GCF_002355655.1	arch:archaea	species	100000	28	100	100
GCF_002813655.1	arch:archaea	none	1000	2500	94.12	100
GCF_002813655.1	arch:archaea	none	10000	250	99.2	100
GCF_002813655.1	arch:archaea	none	100000	25	100	100
GCF_002813655.1	arch:archaea	species	1000	2500	79.36	100
GCF_002813655.1	arch:archaea	species	10000	250	98.4	100
GCF_002813655.1	arch:archaea	species	100000	25	100	100
GCF_003342675.1	arch:archaea	none	1000	3400	97.147	100
GCF_003342675.1	arch:archaea	none	10000	340	99.412	100
GCF_003342675.1	arch:archaea	none	100000	34	100	100
GCF_003342675.1	arch:archaea	species	1000	3400	94.588	100
GCF_003342675.1	arch:archaea	species	10000	340	99.412	100
GCF_003342675.1	arch:archaea	species	100000	34	100	100
GCF_003430805.1	arch:archaea	none	1000	3600	95.083	100
GCF_003430805.1	arch:archaea	none	10000	360	98.056	100
GCF_003430805.1	arch:archaea	none	100000	36	100	100
GCF_003430805.1	arch:archaea	species	1000	3600	85.528	100
GCF_003430805.1	arch:archaea	species	10000	360	97.778	100
GCF_003430805.1	arch:archaea	species	100000	36	100	100
GCF_003967175.1	arch:archaea	none	1000	2300	99.565	100
GCF_003967175.1	arch:archaea	none	10000	230	100	100
GCF_003967175.1	arch:archaea	none	100000	23	100	100
GCF_003967175.1	arch:archaea	species	1000	2300	23.174	100
GCF_003967175.1	arch:archaea	species	10000	230	66.957	100
GCF_003967175.1	arch:archaea	species	100000	23	78.261	100
GCF_004799685.1	arch:archaea	none	1000	2900	100	100
GCF_004799685.1	arch:archaea	none	10000	290	100	100
GCF_004799685.1	arch:archaea	none	100000	29	100	100
GCF_004799685.1	arch:archaea	species	1000	2900	93.103	100
GCF_004799685.1	arch:archaea	species	10000	290	98.621	100
GCF_004799685.1	arch:archaea	species	100000	29	100	100
GCF_004803735.1	arch:archaea	none	1000	3000	99.767	100
GCF_004803735.1	arch:archaea	none	10000	300	100	100
GCF_004803735.1	arch:archaea	none	100000	30	100	100
GCF_004803735.1	arch:archaea	species	1000	3000	75.6	100
GCF_004803735.1	arch:archaea	species	10000	300	100	100
GCF_004803735.1	arch:archaea	species	100000	30	100	100
GCF_005155585.1	arch:archaea	none	1000	3000	97.433	100
GCF_005155585.1	arch:archaea	none	10000	300	99.667	100
GCF_005155585.1	arch:archaea	none	100000	30	100	100
GCF_005155585.1	arch:archaea	species	1000	3000	97.433	100
GCF_005155585.1	arch:archaea	species	10000	300	99.667	100
GCF_005155585.1	arch:archaea	species	100000	30	100	100
GCF_005576615.1	arch:archaea	none	1000	3700	96.162	100
GCF_005576615.1	arch:archaea	none	10000	370	99.459	100
GCF_005576615.1	arch:archaea	none	100000	37	100	100
GCF_005576615.1	arch:archaea	species	1000	3700	95.324	100
GCF_005576615.1	arch:archaea	species	10000	370	99.459	100
GCF_005576615.1	arch:archaea	species	100000	37	100	100
GCF_008326425.1	arch:archaea	none	1000	2500	97.48	100
GCF_008326425.1	arch:archaea	none	10000	250	99.2	100
GCF_008326425.1	arch:archaea	none	100000	25	100	100
GCF_008326425.1	arch:archaea	species	1000	2500	65.88	100
GCF_008326425.1	arch:archaea	species	10000	250	95.6	100
GCF_008326425.1	arch:archaea	species	100000	25	100	100
GCF_011765365.1	arch:archaea	none	1000	2800	99.929	100
GCF_011765365.1	arch:archaea	none	10000	280	100	100
GCF_011765365.1	arch:archaea	none	100000	28	100	100
GCF_011765365.1	arch:archaea	species	1000	2800	92.679	100
GCF_011765365.1	arch:archaea	species	10000	280	99.643	100
GCF_011765365.1	arch:archaea	species	100000	28	100	100
GCF_014962245.1	arch:archaea	none	1000	1300	90.692	100
GCF_014962245.1	arch:archaea	none	10000	130	99.231	100
GCF_014962245.1	arch:archaea	none	100000	13	100	100
GCF_014962245.1	arch:archaea	species	1000	1300	29	100
GCF_014962245.1	arch:archaea	species	10000	130	92.308	100
GCF_014962245.1	arch:archaea	species	100000	13	100	100
GCF_014969745.1	arch:archaea	none	1000	2900	98.103	100
GCF_014969745.1	arch:archaea	none	10000	290	100	100
GCF_014969745.1	arch:archaea	none	100000	29	100	100
GCF_014969745.1	arch:archaea	species	1000	2900	97.483	100
GCF_014969745.1	arch:archaea	species	10000	290	100	100
GCF_014969745.1	arch:archaea	species	100000	29	100	100
GCF_017094505.1	arch:archaea	none	1000	2900	91.69	100
GCF_017094505.1	arch:archaea	none	10000	290	100	100
GCF_017094505.1	arch:archaea	none	100000	29	100	100
GCF_017094505.1	arch:archaea	species	1000	2900	77.379	100
GCF_017094505.1	arch:archaea	species	10000	290	99.655	100
GCF_017094505.1	arch:archaea	species	100000	29	100	100
GCF_019175305.1	arch:archaea	none	1000	2700	97.037	100
GCF_019175305.1	arch:archaea	none	10000	270	100	100
GCF_019175305.1	arch:archaea	none	100000	27	100	100
GCF_019175305.1	arch:archaea	species	1000	2700	95.074	100
GCF_019175305.1	arch:archaea	species	10000	270	100	100
GCF_019175305.1	arch:archaea	species	100000	27	100	100
GCF_019263745.1	arch:archaea	none	1000	3300	69.727	100
GCF_019263745.1	arch:archaea	none	10000	330	96.667	100
GCF_019263745.1	arch:archaea	none	100000	33	100	100
GCF_019263745.1	arch:archaea	species	1000	3300	55.182	99.939
GCF_019263745.1	arch:archaea	species	10000	330	95.152	100
GCF_019263745.1	arch:archaea	species	100000	33	100	100
GCF_025244945.1	arch:archaea	none	1000	2500	99.92	100
GCF_025244945.1	arch:archaea	none	10000	250	99.6	100
GCF_025244945.1	arch:archaea	none	100000	25	100	100
GCF_025244945.1	arch:archaea	species	1000	2500	83.4	100
GCF_025244945.1	arch:archaea	species	10000	250	98.4	100
GCF_025244945.1	arch:archaea	species	100000	25	100	100
GCF_025449255.1	arch:archaea	none	1000	1600	97.625	100
GCF_025449255.1	arch:archaea	none	10000	160	99.375	100
GCF_025449255.1	arch:archaea	none	100000	16	100	100
GCF_025449255.1	arch:archaea	species	1000	1600	79.938	99.875
GCF_025449255.1	arch:archaea	species	10000	160	99.375	100
GCF_025449255.1	arch:archaea	species	100000	16	100	100
GCF_025998175.1	arch:archaea	none	1000	1700	100	100
GCF_025998175.1	arch:archaea	none	10000	170	100	100
GCF_025998175.1	arch:archaea	none	100000	17	100	100
GCF_025998175.1	arch:archaea	species	1000	1700	89.353	100
GCF_025998175.1	arch:archaea	species	10000	170	98.824	100
GCF_025998175.1	arch:archaea	species	100000	17	100	100
GCF_027554905.1	arch:archaea	none	1000	1700	99.941	100
GCF_027554905.1	arch:archaea	none	10000	170	100	100
GCF_027554905.1	arch:archaea	none	100000	17	100	100
GCF_027554905.1	arch:archaea	species	1000	1700	88.118	100
GCF_027554905.1	arch:archaea	species	10000	170	99.412	100
GCF_027554905.1	arch:archaea	species	100000	17	100	100
GCF_028472005.1	arch:archaea	none	1000	2600	97.577	100
GCF_028472005.1	arch:archaea	none	10000	260	99.615	100
GCF_028472005.1	arch:archaea	none	100000	26	100	100
GCF_028472005.1	arch:archaea	species	1000	2600	97	100
GCF_028472005.1	arch:archaea	species	10000	260	99.615	100
GCF_028472005.1	arch:archaea	species	100000	26	100	100
GCF_900036045.1	arch:archaea	none	1000	2800	95.464	100
GCF_900036045.1	arch:archaea	none	10000	280	99.643	100
GCF_900036045.1	arch:archaea	none	100000	28	100	100
GCF_900036045.1	arch:archaea	species	1000	2800	81.214	100
GCF_900036045.1	arch:archaea	species	10000	280	98.214	100
GCF_900036045.1	arch:archaea	species	100000	28	100	100
GCF_900083515.1	arch:archaea	none	1000	1900	91.684	100
GCF_900083515.1	arch:archaea	none	10000	190	97.368	100
GCF_900083515.1	arch:archaea	none	100000	19	100	100
GCF_900083515.1	arch:archaea	species	1000	1900	9.947	99.684
GCF_900083515.1	arch:archaea	species	10000	190	16.842	100
GCF_900083515.1	arch:archaea	species	100000	19	15.789	100
GCF_902387285.1	arch:archaea	none	1000	1600	98.625	100
GCF_902387285.1	arch:archaea	none	10000	160	100	96.25
GCF_902387285.1	arch:archaea	none	100000	16	100	100
GCF_902387285.1	arch:archaea	species	1000	1600	14.188	97.562
GCF_902387285.1	arch:archaea	species	10000	160	58.75	90
GCF_902387285.1	arch:archaea	species	100000	16	81.25	56.25
GCA_000785585.1	fung:ascomycetes	none	100000	23	100	100
GCA_000785585.1	fung:ascomycetes	species	100000	23	100	100
GCA_000785585.1	fung:ascomycetes	none	10000	230	100	100
GCA_000785585.1	fung:ascomycetes	species	10000	230	96.957	100
GCA_000785585.1	fung:ascomycetes	none	1000	2300	99.957	100
GCA_000785585.1	fung:ascomycetes	species	1000	2300	71.304	100
GCA_000935225.1	fung:ascomycetes	none	100000	67	100	100
GCA_000935225.1	fung:ascomycetes	species	100000	67	100	100
GCA_000935225.1	fung:ascomycetes	none	10000	670	100	100
GCA_000935225.1	fung:ascomycetes	species	10000	670	99.851	100
GCA_000935225.1	fung:ascomycetes	none	1000	6700	99.448	100
GCA_000935225.1	fung:ascomycetes	species	1000	6700	87.328	99.985
GCA_001305495.1	fung:ascomycetes	none	100000	209	100	100
GCA_001305495.1	fung:ascomycetes	species	100000	209	100	100
GCA_001305495.1	fung:ascomycetes	none	10000	2090	100	100
GCA_001305495.1	fung:ascomycetes	species	10000	2090	99.904	100
GCA_001305495.1	fung:ascomycetes	none	1000	20900	99.809	100
GCA_001305495.1	fung:ascomycetes	species	1000	20900	79.761	99.995
GCA_001445595.3	fung:ascomycetes	none	100000	53	100	100
GCA_001445595.3	fung:ascomycetes	species	100000	53	100	100
GCA_001445595.3	fung:ascomycetes	none	10000	530	100	100
GCA_001445595.3	fung:ascomycetes	species	10000	530	96.415	100
GCA_001445595.3	fung:ascomycetes	none	1000	5300	99.075	100
GCA_001445595.3	fung:ascomycetes	species	1000	5300	51.604	100
GCA_001557495.1	fung:ascomycetes	none	100000	305	100	100
GCA_001557495.1	fung:ascomycetes	species	100000	305	72.459	100
GCA_001557495.1	fung:ascomycetes	none	10000	3050	99.77	100
GCA_001557495.1	fung:ascomycetes	species	10000	3050	57.541	100
GCA_001557495.1	fung:ascomycetes	none	1000	30500	99.925	100
GCA_001557495.1	fung:ascomycetes	species	1000	30500	25.508	100
GCA_001599875.1	fung:ascomycetes	none	100000	130	100	100
GCA_001599875.1	fung:ascomycetes	species	100000	130	100	100
GCA_001599875.1	fung:ascomycetes	none	10000	1300	100	100
GCA_001599875.1	fung:ascomycetes	species	10000	1300	95.692	100
GCA_001599875.1	fung:ascomycetes	none	1000	13000	99.808	100
GCA_001599875.1	fung:ascomycetes	species	1000	13000	47.1	100
GCA_001640285.1	fung:ascomycetes	none	100000	171	100	100
GCA_001640285.1	fung:ascomycetes	species	100000	171	91.813	100
GCA_001640285.1	fung:ascomycetes	none	10000	1710	99.942	100
GCA_001640285.1	fung:ascomycetes	species	10000	1710	70.702	100
GCA_001640285.1	fung:ascomycetes	none	1000	17100	99.368	100
GCA_001640285.1	fung:ascomycetes	species	1000	17100	29.965	100
GCA_001653205.1	fung:ascomycetes	none	100000	235	100	100
GCA_001653205.1	fung:ascomycetes	species	100000	235	100	100
GCA_001653205.1	fung:ascomycetes	none	10000	2350	99.915	100
GCA_001653205.1	fung:ascomycetes	species	10000	2350	98.383	100
GCA_001653205.1	fung:ascomycetes	none	1000	23500	99.187	100
GCA_001653205.1	fung:ascomycetes	species	1000	23500	61.494	100
GCA_001662465.1	fung:ascomycetes	none	100000	213	100	100
GCA_001662465.1	fung:ascomycetes	species	100000	213	100	100
GCA_001662465.1	fung:ascomycetes	none	10000	2130	100	100
GCA_001662465.1	fung:ascomycetes	species	10000	2130	95.117	100
GCA_001662465.1	fung:ascomycetes	none	1000	21300	99.948	100
GCA_001662465.1	fung:ascomycetes	species	1000	21300	48.385	100
GCA_001975905.1	fung:ascomycetes	none	100000	227	100	100
GCA_001975905.1	fung:ascomycetes	species	100000	227	100	100
GCA_001975905.1	fung:ascomycetes	none	10000	2270	100	100
GCA_001975905.1	fung:ascomycetes	species	10000	2270	98.678	100
GCA_001975905.1	fung:ascomycetes	none	1000	22700	99.181	100
GCA_001975905.1	fung:ascomycetes	species	1000	22700	78.969	100
GCA_002236685.2	fung:ascomycetes	none	100000	268	100	100
GCA_002236685.2	fung:ascomycetes	species	100000	268	100	100
GCA_002236685.2	fung:ascomycetes	none	10000	2680	100	100
GCA_002236685.2	fung:ascomycetes	species	10000	2680	99.03	100
GCA_002236685.2	fung:ascomycetes	none	1000	26800	99.791	100
GCA_002236685.2	fung:ascomycetes	species	1000	26800	83.063	100
GCA_002778145.1	fung:ascomycetes	none	100000	198	100	100
GCA_002778145.1	fung:ascomycetes	species	100000	198	100	100
GCA_002778145.1	fung:ascomycetes	none	10000	1980	99.899	100
GCA_002778145.1	fung:ascomycetes	species	10000	1980	90.758	100
GCA_002778145.1	fung:ascomycetes	none	1000	19800	99.899	100
GCA_002778145.1	fung:ascomycetes	species	1000	19800	43.944	100
GCA_002844615.2	fung:ascomycetes	none	100000	395	100	100
GCA_002844615.2	fung:ascomycetes	species	100000	395	99.494	100
GCA_002844615.2	fung:ascomycetes	none	10000	3950	99.949	100
GCA_002844615.2	fung:ascomycetes	species	10000	3950	86.962	99.975
GCA_002844615.2	fung:ascomycetes	none	1000	39500	99.78	100
GCA_002844615.2	fung:ascomycetes	species	1000	39500	50.286	99.995
GCA_003073865.1	fung:ascomycetes	none	100000	68	100	100
GCA_003073865.1	fung:ascomycetes	species	100000	68	100	100
GCA_003073865.1	fung:ascomycetes	none	10000	680	99.706	100
GCA_003073865.1	fung:ascomycetes	species	10000	680	99.706	100
GCA_003073865.1	fung:ascomycetes	none	1000	6800	82.471	100
GCA_003073865.1	fung:ascomycetes	species	1000	6800	81.618	100
GCA_003184345.1	fung:ascomycetes	none	100000	221	100	100
GCA_003184345.1	fung:ascomycetes	species	100000	221	100	100
GCA_003184345.1	fung:ascomycetes	none	10000	2210	99.819	100
GCA_003184345.1	fung:ascomycetes	species	10000	2210	98.733	100
GCA_003184345.1	fung:ascomycetes	none	1000	22100	97.253	100
GCA_003184345.1	fung:ascomycetes	species	1000	22100	69.154	99.991
GCA_003351075.1	fung:ascomycetes	none	100000	327	100	100
GCA_003351075.1	fung:ascomycetes	species	100000	327	98.777	100
GCA_003351075.1	fung:ascomycetes	none	10000	3270	100	100
GCA_003351075.1	fung:ascomycetes	species	10000	3270	89.847	100
GCA_003351075.1	fung:ascomycetes	none	1000	32700	99.517	100
GCA_003351075.1	fung:ascomycetes	species	1000	32700	48.275	100
GCA_003933175.1	fung:ascomycetes	none	100000	135	100	100
GCA_003933175.1	fung:ascomycetes	species	100000	135	100	100
GCA_003933175.1	fung:ascomycetes	none	10000	1350	99.259	100
GCA_003933175.1	fung:ascomycetes	species	10000	1350	95.852	100
GCA_003933175.1	fung:ascomycetes	none	1000	13500	75.793	100
GCA_003933175.1	fung:ascomycetes	species	1000	13500	57.044	100
GCA_003990805.1	fung:ascomycetes	none	100000	303	100	100
GCA_003990805.1	fung:ascomycetes	species	100000	303	100	100
GCA_003990805.1	fung:ascomycetes	none	10000	3030	100	100
GCA_003990805.1	fung:ascomycetes	species	10000	3030	99.472	100
GCA_003990805.1	fung:ascomycetes	none	1000	30300	99.165	100
GCA_003990805.1	fung:ascomycetes	species	1000	30300	71.36	99.997
GCA_004155245.1	fung:ascomycetes	none	100000	155	100	100
GCA_004155245.1	fung:ascomycetes	species	100000	155	100	100
GCA_004155245.1	fung:ascomycetes	none	10000	1550	100	100
GCA_004155245.1	fung:ascomycetes	species	10000	1550	94.645	100
GCA_004155245.1	fung:ascomycetes	none	1000	15500	99.987	100
GCA_004155245.1	fung:ascomycetes	species	1000	15500	48.787	100
GCA_004359145.1	fung:ascomycetes	none	100000	27	100	100
GCA_004359145.1	fung:ascomycetes	species	100000	27	100	100
GCA_004359145.1	fung:ascomycetes	none	10000	270	100	100
GCA_004359145.1	fung:ascomycetes	species	10000	270	98.889	100
GCA_004359145.1	fung:ascomycetes	none	1000	2700	100	100
GCA_004359145.1	fung:ascomycetes	species	1000	2700	57.111	100
GCA_004916855.1	fung:ascomycetes	none	100000	75	100	100
GCA_004916855.1	fung:ascomycetes	species	100000	75	100	100
GCA_004916855.1	fung:ascomycetes	none	10000	750	100	100
GCA_004916855.1	fung:ascomycetes	species	10000	750	99.6	100
GCA_004916855.1	fung:ascomycetes	none	1000	7500	99.48	100
GCA_004916855.1	fung:ascomycetes	species	1000	7500	71.893	100
GCA_008636195.1	fung:ascomycetes	none	100000	222	100	100
GCA_008636195.1	fung:ascomycetes	species	100000	222	99.55	95.045
GCA_008636195.1	fung:ascomycetes	none	10000	2220	100	100
GCA_008636195.1	fung:ascomycetes	species	10000	2220	94.865	98.919
GCA_008636195.1	fung:ascomycetes	none	1000	22200	98.532	99.982
GCA_008636195.1	fung:ascomycetes	species	1000	22200	69.932	98.428
GCA_009651115.1	fung:ascomycetes	none	100000	323	100	100
GCA_009651115.1	fung:ascomycetes	species	100000	323	98.762	100
GCA_009651115.1	fung:ascomycetes	none	10000	3230	100	100
GCA_009651115.1	fung:ascomycetes	species	10000	3230	96.068	100
GCA_009651115.1	fung:ascomycetes	none	1000	32300	99.82	100
GCA_009651115.1	fung:ascomycetes	species	1000	32300	66.706	99.994
GCA_010093995.1	fung:ascomycetes	none	100000	118	100	100
GCA_010093995.1	fung:ascomycetes	species	100000	118	100	100
GCA_010093995.1	fung:ascomycetes	none	10000	1180	100	100
GCA_010093995.1	fung:ascomycetes	species	10000	1180	93.39	100
GCA_010093995.1	fung:ascomycetes	none	1000	11800	99.288	100
GCA_010093995.1	fung:ascomycetes	species	1000	11800	47.407	100
GCA_010094095.1	fung:ascomycetes	none	100000	221	100	100
GCA_010094095.1	fung:ascomycetes	species	100000	221	100	100
GCA_010094095.1	fung:ascomycetes	none	10000	2210	100	100
GCA_010094095.1	fung:ascomycetes	species	10000	2210	97.557	100
GCA_010094095.1	fung:ascomycetes	none	1000	22100	91.167	99.995
GCA_010094095.1	fung:ascomycetes	species	1000	22100	52.489	99.995
GCA_011037845.1	fung:ascomycetes	none	100000	11	100	100
GCA_011037845.1	fung:ascomycetes	species	100000	11	100	100
GCA_011037845.1	fung:ascomycetes	none	10000	110	100	100
GCA_011037845.1	fung:ascomycetes	species	10000	110	95.455	100
GCA_011037845.1	fung:ascomycetes	none	1000	1100	99.455	100
GCA_011037845.1	fung:ascomycetes	species	1000	1100	52.182	100
GCA_014636675.1	fung:ascomycetes	none	100000	21	100	100
GCA_014636675.1	fung:ascomycetes	species	100000	21	100	100
GCA_014636675.1	fung:ascomycetes	none	10000	210	100	100
GCA_014636675.1	fung:ascomycetes	species	10000	210	99.048	100
GCA_014636675.1	fung:ascomycetes	none	1000	2100	99.429	100
GCA_014636675.1	fung:ascomycetes	species	1000	2100	64.857	100
GCA_014751505.1	fung:ascomycetes	none	100000	328	100	100
GCA_014751505.1	fung:ascomycetes	species	100000	328	100	100
GCA_014751505.1	fung:ascomycetes	none	10000	3280	99.421	100
GCA_014751505.1	fung:ascomycetes	species	10000	3280	99.207	100
GCA_014751505.1	fung:ascomycetes	none	1000	32800	97.271	100
GCA_014751505.1	fung:ascomycetes	species	1000	32800	86.823	100
GCA_015295565.1	fung:ascomycetes	none	100000	107	100	100
GCA_015295565.1	fung:ascomycetes	species	100000	107	100	100
GCA_015295565.1	fung:ascomycetes	none	10000	1070	99.813	100
GCA_015295565.1	fung:ascomycetes	species	10000	1070	99.813	100
GCA_015295565.1	fung:ascomycetes	none	1000	10700	99.589	100
GCA_015295565.1	fung:ascomycetes	species	1000	10700	99.589	100
GCA_016071805.1	fung:ascomycetes	none	100000	317	100	100
GCA_016071805.1	fung:ascomycetes	species	100000	317	99.685	100
GCA_016071805.1	fung:ascomycetes	none	10000	3170	99.905	100
GCA_016071805.1	fung:ascomycetes	species	10000	3170	97.603	100
GCA_016071805.1	fung:ascomycetes	none	1000	31700	99.524	100
GCA_016071805.1	fung:ascomycetes	species	1000	31700	58.524	99.997
GCA_016906325.1	fung:ascomycetes	none	100000	203	100	100
GCA_016906325.1	fung:ascomycetes	species	100000	203	100	100
GCA_016906325.1	fung:ascomycetes	none	10000	2030	100	100
GCA_016906325.1	fung:ascomycetes	species	10000	2030	94.532	100
GCA_016906325.1	fung:ascomycetes	none	1000	20300	99.719	100
GCA_016906325.1	fung:ascomycetes	species	1000	20300	53.842	100
GCA_016906895.2	fung:ascomycetes	none	100000	692	100	100
GCA_016906895.2	fung:ascomycetes	species	100000	692	95.52	100
GCA_016906895.2	fung:ascomycetes	none	10000	6920	100	100
GCA_016906895.2	fung:ascomycetes	species	10000	6920	83.02	100
GCA_016906895.2	fung:ascomycetes	none	1000	69200	99.656	99.999
GCA_016906895.2	fung:ascomycetes	species	1000	69200	47.626	100
GCA_017140655.1	fung:ascomycetes	none	100000	370	100	100
GCA_017140655.1	fung:ascomycetes	species	100000	370	100	100
GCA_017140655.1	fung:ascomycetes	none	10000	3700	100	100
GCA_017140655.1	fung:ascomycetes	species	10000	3700	99.595	100
GCA_017140655.1	fung:ascomycetes	none	1000	37000	99.786	100
GCA_017140655.1	fung:ascomycetes	species	1000	37000	84.227	99.997
GCA_018842695.1	fung:ascomycetes	none	100000	56	100	100
GCA_018842695.1	fung:ascomycetes	species	100000	56	100	100
GCA_018842695.1	fung:ascomycetes	none	10000	560	100	100
GCA_018842695.1	fung:ascomycetes	species	10000	560	100	100
GCA_018842695.1	fung:ascomycetes	none	1000	5600	99.714	100
GCA_018842695.1	fung:ascomycetes	species	1000	5600	76.071	100
GCA_018906765.1	fung:ascomycetes	none	100000	451	100	100
GCA_018906765.1	fung:ascomycetes	species	100000	451	100	100
GCA_018906765.1	fung:ascomycetes	none	10000	4510	99.978	100
GCA_018906765.1	fung:ascomycetes	species	10000	4510	98.537	100
GCA_018906765.1	fung:ascomycetes	none	1000	45100	99.831	100
GCA_018906765.1	fung:ascomycetes	species	1000	45100	63.051	100
GCA_019721275.1	fung:ascomycetes	none	100000	18	100	100
GCA_019721275.1	fung:ascomycetes	species	100000	18	100	100
GCA_019721275.1	fung:ascomycetes	none	10000	180	100	100
GCA_019721275.1	fung:ascomycetes	species	10000	180	98.889	100
GCA_019721275.1	fung:ascomycetes	none	1000	1800	99.667	100
GCA_019721275.1	fung:ascomycetes	species	1000	1800	74.722	100
GCA_020137565.1	fung:ascomycetes	none	100000	89	100	100
GCA_020137565.1	fung:ascomycetes	species	100000	89	98.876	100
GCA_020137565.1	fung:ascomycetes	none	10000	890	100	100
GCA_020137565.1	fung:ascomycetes	species	10000	890	82.022	100
GCA_020137565.1	fung:ascomycetes	none	1000	8900	99.843	100
GCA_020137565.1	fung:ascomycetes	species	1000	8900	37.191	100
GCA_020744215.1	fung:ascomycetes	none	100000	299	100	100
GCA_020744215.1	fung:ascomycetes	species	100000	299	100	100
GCA_020744215.1	fung:ascomycetes	none	10000	2990	99.666	100
GCA_020744215.1	fung:ascomycetes	species	10000	2990	95.552	100
GCA_020744215.1	fung:ascomycetes	none	1000	29900	89.689	99.997
GCA_020744215.1	fung:ascomycetes	species	1000	29900	51.13	99.997
GCA_020875235.1	fung:ascomycetes	none	100000	510	100	100
GCA_020875235.1	fung:ascomycetes	species	100000	510	100	100
GCA_020875235.1	fung:ascomycetes	none	10000	5100	99.922	100
GCA_020875235.1	fung:ascomycetes	species	10000	5100	95.765	100
GCA_020875235.1	fung:ascomycetes	none	1000	51000	98.259	100
GCA_020875235.1	fung:ascomycetes	species	1000	51000	53.492	99.998
GCA_020883625.1	fung:ascomycetes	none	100000	454	100	100
GCA_020883625.1	fung:ascomycetes	species	100000	454	100	100
GCA_020883625.1	fung:ascomycetes	none	10000	4540	100	100
GCA_020883625.1	fung:ascomycetes	species	10000	4540	98.546	100
GCA_020883625.1	fung:ascomycetes	none	1000	45400	99.916	100
GCA_020883625.1	fung:ascomycetes	species	1000	45400	77.026	99.998
GCA_021436965.1	fung:ascomycetes	none	100000	45	100	100
GCA_021436965.1	fung:ascomycetes	species	100000	45	100	100
GCA_021436965.1	fung:ascomycetes	none	10000	450	100	100
GCA_021436965.1	fung:ascomycetes	species	10000	450	98.444	100
GCA_021436965.1	fung:ascomycetes	none	1000	4500	99.756	100
GCA_021436965.1	fung:ascomycetes	species	1000	4500	82	100
GCA_022086465.1	fung:ascomycetes	none	100000	10	100	100
GCA_022086465.1	fung:ascomycetes	species	100000	10	100	100
GCA_022086465.1	fung:ascomycetes	none	10000	100	100	100
GCA_022086465.1	fung:ascomycetes	species	10000	100	100	100
GCA_022086465.1	fung:ascomycetes	none	1000	1000	100	100
GCA_022086465.1	fung:ascomycetes	species	1000	1000	69.6	100
GCA_022225985.1	fung:ascomycetes	none	100000	317	100	100
GCA_022225985.1	fung:ascomycetes	species	100000	317	100	100
GCA_022225985.1	fung:ascomycetes	none	10000	3170	99.685	100
GCA_022225985.1	fung:ascomycetes	species	10000	3170	98.107	100
GCA_022225985.1	fung:ascomycetes	none	1000	31700	97.95	100
GCA_022225985.1	fung:ascomycetes	species	1000	31700	61.464	100
GCA_022453505.1	fung:ascomycetes	none	100000	60	100	100
GCA_022453505.1	fung:ascomycetes	species	100000	60	100	100
GCA_022453505.1	fung:ascomycetes	none	10000	600	100	100
GCA_022453505.1	fung:ascomycetes	species	10000	600	100	100
GCA_022453505.1	fung:ascomycetes	none	1000	6000	97.617	100
GCA_022453505.1	fung:ascomycetes	species	1000	6000	88.4	100
GCA_022496115.1	fung:ascomycetes	none	100000	273	100	100
GCA_022496115.1	fung:ascomycetes	species	100000	273	98.901	100
GCA_022496115.1	fung:ascomycetes	none	10000	2730	99.89	100
GCA_022496115.1	fung:ascomycetes	species	10000	2730	76.447	100
GCA_022496115.1	fung:ascomycetes	none	1000	27300	98.26	100
GCA_022496115.1	fung:ascomycetes	species	1000	27300	32.571	100
GCA_022570785.1	fung:ascomycetes	none	100000	107	99.065	100
GCA_022570785.1	fung:ascomycetes	species	100000	107	98.131	100
GCA_022570785.1	fung:ascomycetes	none	10000	1070	98.318	100
GCA_022570785.1	fung:ascomycetes	species	10000	1070	89.252	100
GCA_022570785.1	fung:ascomycetes	none	1000	10700	95.019	100
GCA_022570785.1	fung:ascomycetes	species	1000	10700	45.533	100
GCA_022578685.1	fung:ascomycetes	none	100000	53	100	100
GCA_022578685.1	fung:ascomycetes	species	100000	53	100	100
GCA_022578685.1	fung:ascomycetes	none	10000	530	100	100
GCA_022578685.1	fung:ascomycetes	species	10000	530	100	100
GCA_022578685.1	fung:ascomycetes	none	1000	5300	81.396	100
GCA_022578685.1	fung:ascomycetes	species	1000	5300	68.396	100
GCA_022712995.1	fung:ascomycetes	none	100000	489	100	100
GCA_022712995.1	fung:ascomycetes	species	100000	489	97.751	100
GCA_022712995.1	fung:ascomycetes	none	10000	4890	99.693	100
GCA_022712995.1	fung:ascomycetes	species	10000	4890	79.796	100
GCA_022712995.1	fung:ascomycetes	none	1000	48900	96.352	100
GCA_022712995.1	fung:ascomycetes	species	1000	48900	36.517	100
GCA_022814635.1	fung:ascomycetes	none	100000	264	100	100
GCA_022814635.1	fung:ascomycetes	species	100000	264	100	100
GCA_022814635.1	fung:ascomycetes	none	10000	2640	99.735	100
GCA_022814635.1	fung:ascomycetes	species	10000	2640	99.735	100
GCA_022814635.1	fung:ascomycetes	none	1000	26400	97.542	100
GCA_022814635.1	fung:ascomycetes	species	1000	26400	97.523	100
GCA_022829195.1	fung:ascomycetes	none	100000	169	100	100
GCA_022829195.1	fung:ascomycetes	species	100000	169	98.225	100
GCA_022829195.1	fung:ascomycetes	none	10000	1690	99.941	100
GCA_022829195.1	fung:ascomycetes	species	10000	1690	74.32	100
GCA_022829195.1	fung:ascomycetes	none	1000	16900	99.272	100
GCA_022829195.1	fung:ascomycetes	species	1000	16900	31.645	100
GCA_023078545.1	fung:ascomycetes	none	100000	125	100	100
GCA_023078545.1	fung:ascomycetes	species	100000	125	95.2	100
GCA_023078545.1	fung:ascomycetes	none	10000	1250	99.84	100
GCA_023078545.1	fung:ascomycetes	species	10000	1250	78.4	99.92
GCA_023078545.1	fung:ascomycetes	none	1000	12500	99.728	100
GCA_023078545.1	fung:ascomycetes	species	1000	12500	19.424	100
GCA_023081405.1	fung:ascomycetes	none	100000	38	100	100
GCA_023081405.1	fung:ascomycetes	species	100000	38	100	100
GCA_023081405.1	fung:ascomycetes	none	10000	380	100	100
GCA_023081405.1	fung:ascomycetes	species	10000	380	98.421	100
GCA_023081405.1	fung:ascomycetes	none	1000	3800	99.711	100
GCA_023081405.1	fung:ascomycetes	species	1000	3800	59.211	100
GCA_023087405.1	fung:ascomycetes	none	100000	169	100	100
GCA_023087405.1	fung:ascomycetes	species	100000	169	100	100
GCA_023087405.1	fung:ascomycetes	none	10000	1690	99.882	100
GCA_023087405.1	fung:ascomycetes	species	10000	1690	99.822	100
GCA_023087405.1	fung:ascomycetes	none	1000	16900	98.746	100
GCA_023087405.1	fung:ascomycetes	species	1000	16900	95.598	100
GCA_023089465.1	fung:ascomycetes	none	100000	10	100	100
GCA_023089465.1	fung:ascomycetes	species	100000	10	100	100
GCA_023089465.1	fung:ascomycetes	none	10000	100	99	100
GCA_023089465.1	fung:ascomycetes	species	10000	100	88	100
GCA_023089465.1	fung:ascomycetes	none	1000	1000	96.1	100
GCA_023089465.1	fung:ascomycetes	species	1000	1000	44.7	100
GCA_023375665.1	fung:ascomycetes	none	100000	211	100	100
GCA_023375665.1	fung:ascomycetes	species	100000	211	100	100
GCA_023375665.1	fung:ascomycetes	none	10000	2110	100	100
GCA_023375665.1	fung:ascomycetes	species	10000	2110	99.336	100
GCA_023375665.1	fung:ascomycetes	none	1000	21100	98.559	100
GCA_023375665.1	fung:ascomycetes	species	1000	21100	70.626	99.995
GCA_023623795.1	fung:ascomycetes	none	100000	248	100	100
GCA_023623795.1	fung:ascomycetes	species	100000	248	100	100
GCA_023623795.1	fung:ascomycetes	none	10000	2480	100	100
GCA_023623795.1	fung:ascomycetes	species	10000	2480	99.234	100
GCA_023623795.1	fung:ascomycetes	none	1000	24800	99.875	100
GCA_023623795.1	fung:ascomycetes	species	1000	24800	79.964	100
GCA_023628375.1	fung:ascomycetes	none	100000	49	100	100
GCA_023628375.1	fung:ascomycetes	species	100000	49	100	100
GCA_023628375.1	fung:ascomycetes	none	10000	490	99.592	100
GCA_023628375.1	fung:ascomycetes	species	10000	490	99.184	100
GCA_023628375.1	fung:ascomycetes	none	1000	4900	99.469	100
GCA_023628375.1	fung:ascomycetes	species	1000	4900	77.041	100
GCA_023935125.1	fung:ascomycetes	none	100000	215	100	100
GCA_023935125.1	fung:ascomycetes	species	100000	215	100	99.535
GCA_023935125.1	fung:ascomycetes	none	10000	2150	100	100
GCA_023935125.1	fung:ascomycetes	species	10000	2150	97.767	99.953
GCA_023935125.1	fung:ascomycetes	none	1000	21500	99.805	100
GCA_023935125.1	fung:ascomycetes	species	1000	21500	53.823	100
GCA_024085555.1	fung:ascomycetes	none	100000	11	100	100
GCA_024085555.1	fung:ascomycetes	species	100000	11	100	100
GCA_024085555.1	fung:ascomycetes	none	10000	110	100	100
GCA_024085555.1	fung:ascomycetes	species	10000	110	100	100
GCA_024085555.1	fung:ascomycetes	none	1000	1100	98.636	100
GCA_024085555.1	fung:ascomycetes	species	1000	1100	65.455	100
GCA_024291795.1	fung:ascomycetes	none	100000	317	100	100
GCA_024291795.1	fung:ascomycetes	species	100000	317	99.054	100
GCA_024291795.1	fung:ascomycetes	none	10000	3170	99.716	100
GCA_024291795.1	fung:ascomycetes	species	10000	3170	88.549	100
GCA_024291795.1	fung:ascomycetes	none	1000	31700	99.293	100
GCA_024291795.1	fung:ascomycetes	species	1000	31700	40.521	100
GCA_024397435.1	fung:ascomycetes	none	100000	377	100	100
GCA_024397435.1	fung:ascomycetes	species	100000	377	97.082	100
GCA_024397435.1	fung:ascomycetes	none	10000	3770	99.973	100
GCA_024397435.1	fung:ascomycetes	species	10000	3770	75.066	100
GCA_024397435.1	fung:ascomycetes	none	1000	37700	99.759	100
GCA_024397435.1	fung:ascomycetes	species	1000	37700	31.066	100
GCA_024713665.1	fung:ascomycetes	none	100000	512	100	100
GCA_024713665.1	fung:ascomycetes	species	100000	512	99.219	100
GCA_024713665.1	fung:ascomycetes	none	10000	5120	99.863	100
GCA_024713665.1	fung:ascomycetes	species	10000	5120	95.547	100
GCA_024713665.1	fung:ascomycetes	none	1000	51200	99.293	100
GCA_024713665.1	fung:ascomycetes	species	1000	51200	68.805	100
GCA_025434005.1	fung:ascomycetes	none	100000	174	100	100
GCA_025434005.1	fung:ascomycetes	species	100000	174	100	100
GCA_025434005.1	fung:ascomycetes	none	10000	1740	100	100
GCA_025434005.1	fung:ascomycetes	species	10000	1740	98.793	100
GCA_025434005.1	fung:ascomycetes	none	1000	17400	99.897	100
GCA_025434005.1	fung:ascomycetes	species	1000	17400	83.644	100
GCA_025742375.1	fung:ascomycetes	none	100000	104	100	100
GCA_025742375.1	fung:ascomycetes	species	100000	104	100	100
GCA_025742375.1	fung:ascomycetes	none	10000	1040	99.519	100
GCA_025742375.1	fung:ascomycetes	species	10000	1040	94.615	99.904
GCA_025742375.1	fung:ascomycetes	none	1000	10400	98.548	100
GCA_025742375.1	fung:ascomycetes	species	1000	10400	45.019	100
GCA_026054635.1	fung:ascomycetes	none	100000	130	100	100
GCA_026054635.1	fung:ascomycetes	species	100000	130	100	100
GCA_026054635.1	fung:ascomycetes	none	10000	1300	99.615	100
GCA_026054635.1	fung:ascomycetes	species	10000	1300	99.385	100
GCA_026054635.1	fung:ascomycetes	none	1000	13000	97.815	100
GCA_026054635.1	fung:ascomycetes	species	1000	13000	85.808	100
GCA_026119235.1	fung:ascomycetes	none	100000	328	100	100
GCA_026119235.1	fung:ascomycetes	species	100000	328	100	100
GCA_026119235.1	fung:ascomycetes	none	10000	3280	99.97	100
GCA_026119235.1	fung:ascomycetes	species	10000	3280	99.756	100
GCA_026119235.1	fung:ascomycetes	none	1000	32800	99.896	100
GCA_026119235.1	fung:ascomycetes	species	1000	32800	83.131	100
GCA_026184415.1	fung:ascomycetes	none	100000	321	100	100
GCA_026184415.1	fung:ascomycetes	species	100000	321	97.819	100
GCA_026184415.1	fung:ascomycetes	none	10000	3210	99.688	100
GCA_026184415.1	fung:ascomycetes	species	10000	3210	80.498	100
GCA_026184415.1	fung:ascomycetes	none	1000	32100	96.829	100
GCA_026184415.1	fung:ascomycetes	species	1000	32100	39.564	100
GCA_026262385.1	fung:ascomycetes	none	100000	155	100	100
GCA_026262385.1	fung:ascomycetes	species	100000	155	100	100
GCA_026262385.1	fung:ascomycetes	none	10000	1550	100	100
GCA_026262385.1	fung:ascomycetes	species	10000	1550	99.355	100
GCA_026262385.1	fung:ascomycetes	none	1000	15500	98.465	100
GCA_026262385.1	fung:ascomycetes	species	1000	15500	70.394	100
GCA_026547115.1	fung:ascomycetes	none	100000	500	100	100
GCA_026547115.1	fung:ascomycetes	species	100000	500	100	100
GCA_026547115.1	fung:ascomycetes	none	10000	5000	100	100
GCA_026547115.1	fung:ascomycetes	species	10000	5000	99.52	100
GCA_026547115.1	fung:ascomycetes	none	1000	50000	99.88	100
GCA_026547115.1	fung:ascomycetes	species	1000	50000	82.814	100
GCA_028455935.1	fung:ascomycetes	none	100000	293	99.659	100
GCA_028455935.1	fung:ascomycetes	species	100000	293	99.659	100
GCA_028455935.1	fung:ascomycetes	none	10000	2930	99.352	100
GCA_028455935.1	fung:ascomycetes	species	10000	2930	97.713	100
GCA_028455935.1	fung:ascomycetes	none	1000	29300	98.365	100
GCA_028455935.1	fung:ascomycetes	species	1000	29300	66.3	100
GCA_028541615.1	fung:ascomycetes	none	100000	28	100	100
GCA_028541615.1	fung:ascomycetes	species	100000	28	100	100
GCA_028541615.1	fung:ascomycetes	none	10000	280	100	100
GCA_028541615.1	fung:ascomycetes	species	10000	280	97.857	100
GCA_028541615.1	fung:ascomycetes	none	1000	2800	99.786	100
GCA_028541615.1	fung:ascomycetes	species	1000	2800	41.75	100
GCA_028751805.1	fung:ascomycetes	none	100000	1453	100	100
GCA_028751805.1	fung:ascomycetes	species	100000	1453	99.449	100
GCA_028751805.1	fung:ascomycetes	none	10000	14530	99.835	100
GCA_028751805.1	fung:ascomycetes	species	10000	14530	76.641	100
GCA_028751805.1	fung:ascomycetes	none	1000	145300	98.703	100
GCA_028751805.1	fung:ascomycetes	species	1000	145300	35.597	100
GCA_028984885.1	fung:ascomycetes	none	100000	362	98.895	100
GCA_028984885.1	fung:ascomycetes	species	100000	362	52.21	100
GCA_028984885.1	fung:ascomycetes	none	10000	3620	97.624	100
GCA_028984885.1	fung:ascomycetes	species	10000	3620	45.994	99.972
GCA_028984885.1	fung:ascomycetes	none	1000	36200	95.486	100
GCA_028984885.1	fung:ascomycetes	species	1000	36200	21.97	100
GCA_900465125.1	fung:ascomycetes	none	100000	65	100	100
GCA_900465125.1	fung:ascomycetes	species	100000	65	100	100
GCA_900465125.1	fung:ascomycetes	none	10000	650	100	100
GCA_900465125.1	fung:ascomycetes	species	10000	650	99.538	100
GCA_900465125.1	fung:ascomycetes	none	1000	6500	96.477	99.985
GCA_900465125.1	fung:ascomycetes	species	1000	6500	64.815	99.985
GCA_902805465.1	fung:ascomycetes	none	100000	233	100	100
GCA_902805465.1	fung:ascomycetes	species	100000	233	100	100
GCA_902805465.1	fung:ascomycetes	none	10000	2330	100	100
GCA_902805465.1	fung:ascomycetes	species	10000	2330	99.957	100
GCA_902805465.1	fung:ascomycetes	none	1000	23300	99.498	100
GCA_902805465.1	fung:ascomycetes	species	1000	23300	80.313	100
GCA_902806495.1	fung:ascomycetes	none	100000	141	100	100
GCA_902806495.1	fung:ascomycetes	species	100000	141	100	100
GCA_902806495.1	fung:ascomycetes	none	10000	1410	99.929	100
GCA_902806495.1	fung:ascomycetes	species	10000	1410	99.645	100
GCA_902806495.1	fung:ascomycetes	none	1000	14100	99.064	100
GCA_902806495.1	fung:ascomycetes	species	1000	14100	73.177	99.993
GCA_930272555.1	fung:ascomycetes	none	100000	228	100	100
GCA_930272555.1	fung:ascomycetes	species	100000	228	99.561	100
GCA_930272555.1	fung:ascomycetes	none	10000	2280	99.956	100
GCA_930272555.1	fung:ascomycetes	species	10000	2280	81.798	100
GCA_930272555.1	fung:ascomycetes	none	1000	22800	98.57	100
GCA_930272555.1	fung:ascomycetes	species	1000	22800	37.101	100
GCA_937867525.1	fung:ascomycetes	none	100000	34	100	100
GCA_937867525.1	fung:ascomycetes	species	100000	34	100	100
GCA_937867525.1	fung:ascomycetes	none	10000	340	95.882	100
GCA_937867525.1	fung:ascomycetes	species	10000	340	95.588	100
GCA_937867525.1	fung:ascomycetes	none	1000	3400	44.412	100
GCA_937867525.1	fung:ascomycetes	species	1000	3400	44	100
GCA_000271565.1	fung:basidiomycetes	none	100000	261	100	100
GCA_000271565.1	fung:basidiomycetes	species	100000	261	100	100
GCA_000271565.1	fung:basidiomycetes	none	10000	2610	99.579	100
GCA_000271565.1	fung:basidiomycetes	species	10000	2610	99.387	100
GCA_000271565.1	fung:basidiomycetes	none	1000	26100	97.866	100
GCA_000271565.1	fung:basidiomycetes	species	1000	26100	96.858	99.996
GCA_000633125.1	fung:basidiomycetes	none	100000	231	100	100
GCA_000633125.1	fung:basidiomycetes	species	100000	231	66.234	100
GCA_000633125.1	fung:basidiomycetes	none	10000	2310	99.177	100
GCA_000633125.1	fung:basidiomycetes	species	10000	2310	53.853	100
GCA_000633125.1	fung:basidiomycetes	none	1000	23100	96.173	100
GCA_000633125.1	fung:basidiomycetes	species	1000	23100	21.494	99.978
GCA_000697645.1	fung:basidiomycetes	none	100000	206	100	100
GCA_000697645.1	fung:basidiomycetes	species	100000	206	100	100
GCA_000697645.1	fung:basidiomycetes	none	10000	2060	99.854	100
GCA_000697645.1	fung:basidiomycetes	species	10000	2060	96.893	100
GCA_000697645.1	fung:basidiomycetes	none	1000	20600	94.917	100
GCA_000697645.1	fung:basidiomycetes	species	1000	20600	73.505	100
GCA_000766925.2	fung:basidiomycetes	none	100000	156	100	100
GCA_000766925.2	fung:basidiomycetes	species	100000	156	100	100
GCA_000766925.2	fung:basidiomycetes	none	10000	1560	100	100
GCA_000766925.2	fung:basidiomycetes	species	10000	1560	96.09	100
GCA_000766925.2	fung:basidiomycetes	none	1000	15600	99.391	100
GCA_000766925.2	fung:basidiomycetes	species	1000	15600	65.692	99.994
GCA_000819925.1	fung:basidiomycetes	none	100000	31	100	100
GCA_000819925.1	fung:basidiomycetes	species	100000	31	100	100
GCA_000819925.1	fung:basidiomycetes	none	10000	310	100	100
GCA_000819925.1	fung:basidiomycetes	species	10000	310	99.032	100
GCA_000819925.1	fung:basidiomycetes	none	1000	3100	99.839	100
GCA_000819925.1	fung:basidiomycetes	species	1000	3100	64.161	100
GCA_001605315.2	fung:basidiomycetes	none	100000	122	100	100
GCA_001605315.2	fung:basidiomycetes	species	100000	122	93.443	100
GCA_001605315.2	fung:basidiomycetes	none	10000	1220	99.426	100
GCA_001605315.2	fung:basidiomycetes	species	10000	1220	81.721	100
GCA_001605315.2	fung:basidiomycetes	none	1000	12200	95.639	100
GCA_001605315.2	fung:basidiomycetes	species	1000	12200	35.107	100
GCA_001717165.1	fung:basidiomycetes	none	100000	100	100	100
GCA_001717165.1	fung:basidiomycetes	species	100000	100	100	100
GCA_001717165.1	fung:basidiomycetes	none	10000	1000	100	100
GCA_001717165.1	fung:basidiomycetes	species	10000	1000	99.9	100
GCA_001717165.1	fung:basidiomycetes	none	1000	10000	99.26	100
GCA_001717165.1	fung:basidiomycetes	species	1000	10000	96.79	100
GCA_002105055.1	fung:basidiomycetes	none	100000	15	100	100
GCA_002105055.1	fung:basidiomycetes	species	100000	15	100	100
GCA_002105055.1	fung:basidiomycetes	none	10000	150	100	100
GCA_002105055.1	fung:basidiomycetes	species	10000	150	99.333	100
GCA_002105055.1	fung:basidiomycetes	none	1000	1500	99	100
GCA_002105055.1	fung:basidiomycetes	species	1000	1500	98.533	100
GCA_002307675.1	fung:basidiomycetes	none	100000	170	100	100
GCA_002307675.1	fung:basidiomycetes	species	100000	170	100	100
GCA_002307675.1	fung:basidiomycetes	none	10000	1700	100	100
GCA_002307675.1	fung:basidiomycetes	species	10000	1700	100	100
GCA_002307675.1	fung:basidiomycetes	none	1000	17000	99.476	100
GCA_002307675.1	fung:basidiomycetes	species	1000	17000	99.271	100
GCA_002897395.1	fung:basidiomycetes	none	100000	87	100	100
GCA_002897395.1	fung:basidiomycetes	species	100000	87	100	100
GCA_002897395.1	fung:basidiomycetes	none	10000	870	99.885	100
GCA_002897395.1	fung:basidiomycetes	species	10000	870	98.736	100
GCA_002897395.1	fung:basidiomycetes	none	1000	8700	99.46	100
GCA_002897395.1	fung:basidiomycetes	species	1000	8700	65.103	99.989
GCA_003055205.1	fung:basidiomycetes	none	100000	66	100	100
GCA_003055205.1	fung:basidiomycetes	species	100000	66	100	100
GCA_003055205.1	fung:basidiomycetes	none	10000	660	100	100
GCA_003055205.1	fung:basidiomycetes	species	10000	660	100	100
GCA_003055205.1	fung:basidiomycetes	none	1000	6600	94.364	100
GCA_003055205.1	fung:basidiomycetes	species	1000	6600	93.682	100
GCA_003367725.1	fung:basidiomycetes	none	100000	72	100	100
GCA_003367725.1	fung:basidiomycetes	species	100000	72	100	100
GCA_003367725.1	fung:basidiomycetes	none	10000	720	99.861	100
GCA_003367725.1	fung:basidiomycetes	species	10000	720	99.722	100
GCA_003367725.1	fung:basidiomycetes	none	1000	7200	97.014	100
GCA_003367725.1	fung:basidiomycetes	species	1000	7200	95.167	100
GCA_004012055.1	fung:basidiomycetes	none	100000	63	100	100
GCA_004012055.1	fung:basidiomycetes	species	100000	63	100	100
GCA_004012055.1	fung:basidiomycetes	none	10000	630	100	100
GCA_004012055.1	fung:basidiomycetes	species	10000	630	92.857	100
GCA_004012055.1	fung:basidiomycetes	none	1000	6300	99.968	100
GCA_004012055.1	fung:basidiomycetes	species	1000	6300	29.984	100
GCA_004801975.1	fung:basidiomycetes	none	100000	163	100	100
GCA_004801975.1	fung:basidiomycetes	species	100000	163	100	100
GCA_004801975.1	fung:basidiomycetes	none	10000	1630	100	100
GCA_004801975.1	fung:basidiomycetes	species	10000	1630	98.589	100
GCA_004801975.1	fung:basidiomycetes	none	1000	16300	97.724	100
GCA_004801975.1	fung:basidiomycetes	species	1000	16300	78.773	99.988
GCA_006680135.1	fung:basidiomycetes	none	100000	39	100	100
GCA_006680135.1	fung:basidiomycetes	species	100000	39	100	100
GCA_006680135.1	fung:basidiomycetes	none	10000	390	100	100
GCA_006680135.1	fung:basidiomycetes	species	10000	390	100	100
GCA_006680135.1	fung:basidiomycetes	none	1000	3900	99.846	100
GCA_006680135.1	fung:basidiomycetes	species	1000	3900	99.692	100
GCA_007896425.1	fung:basidiomycetes	none	100000	354	100	100
GCA_007896425.1	fung:basidiomycetes	species	100000	354	90.678	100
GCA_007896425.1	fung:basidiomycetes	none	10000	3540	99.181	100
GCA_007896425.1	fung:basidiomycetes	species	10000	3540	72.599	99.944
GCA_007896425.1	fung:basidiomycetes	none	1000	35400	96.107	100
GCA_007896425.1	fung:basidiomycetes	species	1000	35400	35.78	99.952
GCA_014188975.1	fung:basidiomycetes	none	100000	160	100	100
GCA_014188975.1	fung:basidiomycetes	species	100000	160	56.875	100
GCA_014188975.1	fung:basidiomycetes	none	10000	1600	98.812	100
GCA_014188975.1	fung:basidiomycetes	species	10000	1600	53.562	100
GCA_014188975.1	fung:basidiomycetes	none	1000	16000	90.925	100
GCA_014188975.1	fung:basidiomycetes	species	1000	16000	22.6	100
GCA_015476405.1	fung:basidiomycetes	none	100000	440	100	100
GCA_015476405.1	fung:basidiomycetes	species	100000	440	99.773	100
GCA_015476405.1	fung:basidiomycetes	none	10000	4400	99.841	100
GCA_015476405.1	fung:basidiomycetes	species	10000	4400	98.273	100
GCA_015476405.1	fung:basidiomycetes	none	1000	44000	98.17	99.995
GCA_015476405.1	fung:basidiomycetes	species	1000	44000	89.898	99.995
GCA_015501535.1	fung:basidiomycetes	none	100000	124	100	100
GCA_015501535.1	fung:basidiomycetes	species	100000	124	70.968	100
GCA_015501535.1	fung:basidiomycetes	none	10000	1240	99.355	100
GCA_015501535.1	fung:basidiomycetes	species	10000	1240	62.419	100
GCA_015501535.1	fung:basidiomycetes	none	1000	12400	95.758	100
GCA_015501535.1	fung:basidiomycetes	species	1000	12400	20.621	100
GCA_016618025.1	fung:basidiomycetes	none	100000	12	100	100
GCA_016618025.1	fung:basidiomycetes	species	100000	12	100	100
GCA_016618025.1	fung:basidiomycetes	none	10000	120	100	100
GCA_016618025.1	fung:basidiomycetes	species	10000	120	97.5	100
GCA_016618025.1	fung:basidiomycetes	none	1000	1200	99.917	100
GCA_016618025.1	fung:basidiomycetes	species	1000	1200	52.333	100
GCA_016906435.1	fung:basidiomycetes	none	100000	348	100	100
GCA_016906435.1	fung:basidiomycetes	species	100000	348	99.713	100
GCA_016906435.1	fung:basidiomycetes	none	10000	3480	99.138	100
GCA_016906435.1	fung:basidiomycetes	species	10000	3480	95.805	100
GCA_016906435.1	fung:basidiomycetes	none	1000	34800	93.951	99.997
GCA_016906435.1	fung:basidiomycetes	species	1000	34800	73.391	99.994
GCA_016906555.1	fung:basidiomycetes	none	100000	476	100	100
GCA_016906555.1	fung:basidiomycetes	species	100000	476	56.723	100
GCA_016906555.1	fung:basidiomycetes	none	10000	4760	99.832	100
GCA_016906555.1	fung:basidiomycetes	species	10000	4760	52.311	100
GCA_016906555.1	fung:basidiomycetes	none	1000	47600	98.603	100
GCA_016906555.1	fung:basidiomycetes	species	1000	47600	24.324	100
GCA_018343895.1	fung:basidiomycetes	none	100000	689	94.63	100
GCA_018343895.1	fung:basidiomycetes	species	100000	689	3.338	100
GCA_018343895.1	fung:basidiomycetes	none	10000	6890	86.284	100
GCA_018343895.1	fung:basidiomycetes	species	10000	6890	11.785	100
GCA_018343895.1	fung:basidiomycetes	none	1000	68900	74.512	100
GCA_018343895.1	fung:basidiomycetes	species	1000	68900	9.044	100
GCA_018417965.1	fung:basidiomycetes	none	100000	10	100	100
GCA_018417965.1	fung:basidiomycetes	species	100000	10	100	100
GCA_018417965.1	fung:basidiomycetes	none	10000	100	100	100
GCA_018417965.1	fung:basidiomycetes	species	10000	100	100	100
GCA_018417965.1	fung:basidiomycetes	none	1000	1000	98.3	100
GCA_018417965.1	fung:basidiomycetes	species	1000	1000	89.4	100
GCA_019201825.1	fung:basidiomycetes	none	100000	10	100	100
GCA_019201825.1	fung:basidiomycetes	species	100000	10	100	100
GCA_019201825.1	fung:basidiomycetes	none	10000	100	100	100
GCA_019201825.1	fung:basidiomycetes	species	10000	100	100	100
GCA_019201825.1	fung:basidiomycetes	none	1000	1000	100	100
GCA_019201825.1	fung:basidiomycetes	species	1000	1000	93.9	100
GCA_019775365.1	fung:basidiomycetes	none	100000	20	100	100
GCA_019775365.1	fung:basidiomycetes	species	100000	20	100	100
GCA_019775365.1	fung:basidiomycetes	none	10000	200	100	100
GCA_019775365.1	fung:basidiomycetes	species	10000	200	100	100
GCA_019775365.1	fung:basidiomycetes	none	1000	2000	99.95	100
GCA_019775365.1	fung:basidiomycetes	species	1000	2000	76.85	100
GCA_019775485.1	fung:basidiomycetes	none	100000	17	100	100
GCA_019775485.1	fung:basidiomycetes	species	100000	17	100	100
GCA_019775485.1	fung:basidiomycetes	none	10000	170	100	100
GCA_019775485.1	fung:basidiomycetes	species	10000	170	90	100
GCA_019775485.1	fung:basidiomycetes	none	1000	1700	98.588	100
GCA_019775485.1	fung:basidiomycetes	species	1000	1700	34.118	100
GCA_020581365.1	fung:basidiomycetes	none	100000	10	100	100
GCA_020581365.1	fung:basidiomycetes	species	100000	10	100	100
GCA_020581365.1	fung:basidiomycetes	none	10000	100	100	100
GCA_020581365.1	fung:basidiomycetes	species	10000	100	99	100
GCA_020581365.1	fung:basidiomycetes	none	1000	1000	97.9	100
GCA_020581365.1	fung:basidiomycetes	species	1000	1000	57.2	100
GCA_022606095.1	fung:basidiomycetes	none	100000	148	100	100
GCA_022606095.1	fung:basidiomycetes	species	100000	148	99.324	100
GCA_022606095.1	fung:basidiomycetes	none	10000	1480	99.392	100
GCA_022606095.1	fung:basidiomycetes	species	10000	1480	84.527	100
GCA_022606095.1	fung:basidiomycetes	none	1000	14800	91.345	99.993
GCA_022606095.1	fung:basidiomycetes	species	1000	14800	39.007	100
GCA_022817875.1	fung:basidiomycetes	none	100000	171	100	100
GCA_022817875.1	fung:basidiomycetes	species	100000	171	87.135	100
GCA_022817875.1	fung:basidiomycetes	none	10000	1710	98.596	100
GCA_022817875.1	fung:basidiomycetes	species	10000	1710	61.404	100
GCA_022817875.1	fung:basidiomycetes	none	1000	17100	67.199	99.988
GCA_022817875.1	fung:basidiomycetes	species	1000	17100	21.626	100
GCA_023628095.1	fung:basidiomycetes	none	100000	21	100	100
GCA_023628095.1	fung:basidiomycetes	species	100000	21	100	100
GCA_023628095.1	fung:basidiomycetes	none	10000	210	100	100
GCA_023628095.1	fung:basidiomycetes	species	10000	210	87.143	100
GCA_023628095.1	fung:basidiomycetes	none	1000	2100	100	100
GCA_023628095.1	fung:basidiomycetes	species	1000	2100	36.381	100
GCA_023628135.1	fung:basidiomycetes	none	100000	12	100	100
GCA_023628135.1	fung:basidiomycetes	species	100000	12	100	100
GCA_023628135.1	fung:basidiomycetes	none	10000	120	100	100
GCA_023628135.1	fung:basidiomycetes	species	10000	120	99.167	100
GCA_023628135.1	fung:basidiomycetes	none	1000	1200	100	100
GCA_023628135.1	fung:basidiomycetes	species	1000	1200	69.417	100
GCA_023629955.1	fung:basidiomycetes	none	100000	72	100	100
GCA_023629955.1	fung:basidiomycetes	species	100000	72	100	100
GCA_023629955.1	fung:basidiomycetes	none	10000	720	99.861	100
GCA_023629955.1	fung:basidiomycetes	species	10000	720	99.722	100
GCA_023629955.1	fung:basidiomycetes	none	1000	7200	99.556	100
GCA_023629955.1	fung:basidiomycetes	species	1000	7200	78.778	100
GCA_024498975.1	fung:basidiomycetes	none	100000	65	100	100
GCA_024498975.1	fung:basidiomycetes	species	100000	65	100	100
GCA_024498975.1	fung:basidiomycetes	none	10000	650	100	100
GCA_024498975.1	fung:basidiomycetes	species	10000	650	100	100
GCA_024498975.1	fung:basidiomycetes	none	1000	6500	99.8	100
GCA_024498975.1	fung:basidiomycetes	species	1000	6500	61.6	100
GCA_024722335.1	fung:basidiomycetes	none	100000	403	100	100
GCA_024722335.1	fung:basidiomycetes	species	100000	403	52.357	100
GCA_024722335.1	fung:basidiomycetes	none	10000	4030	99.777	100
GCA_024722335.1	fung:basidiomycetes	species	10000	4030	49.479	100
GCA_024722335.1	fung:basidiomycetes	none	1000	40300	97.734	100
GCA_024722335.1	fung:basidiomycetes	species	1000	40300	19.151	100
GCA_025093545.1	fung:basidiomycetes	none	100000	289	100	100
GCA_025093545.1	fung:basidiomycetes	species	100000	289	98.27	100
GCA_025093545.1	fung:basidiomycetes	none	10000	2890	99.308	100
GCA_025093545.1	fung:basidiomycetes	species	10000	2890	87.751	100
GCA_025093545.1	fung:basidiomycetes	none	1000	28900	90.048	100
GCA_025093545.1	fung:basidiomycetes	species	1000	28900	42.938	100
GCA_025201825.1	fung:basidiomycetes	none	100000	958	99.791	100
GCA_025201825.1	fung:basidiomycetes	species	100000	958	0.209	100
GCA_025201825.1	fung:basidiomycetes	none	10000	9580	75.543	100
GCA_025201825.1	fung:basidiomycetes	species	10000	9580	2.317	100
GCA_025201825.1	fung:basidiomycetes	none	1000	95800	49.307	100
GCA_025201825.1	fung:basidiomycetes	species	1000	95800	6.522	99.999
GCA_025502605.1	fung:basidiomycetes	none	100000	169	100	100
GCA_025502605.1	fung:basidiomycetes	species	100000	169	100	100
GCA_025502605.1	fung:basidiomycetes	none	10000	1690	99.822	100
GCA_025502605.1	fung:basidiomycetes	species	10000	1690	97.751	100
GCA_025502605.1	fung:basidiomycetes	none	1000	16900	99.036	100
GCA_025502605.1	fung:basidiomycetes	species	1000	16900	60.858	100
GCA_025815895.1	fung:basidiomycetes	none	100000	435	100	100
GCA_025815895.1	fung:basidiomycetes	species	100000	435	72.414	100
GCA_025815895.1	fung:basidiomycetes	none	10000	4350	99.724	100
GCA_025815895.1	fung:basidiomycetes	species	10000	4350	65.678	100
GCA_025815895.1	fung:basidiomycetes	none	1000	43500	98.041	100
GCA_025815895.1	fung:basidiomycetes	species	1000	43500	36.184	100
GCA_026213095.1	fung:basidiomycetes	none	100000	1457	100	100
GCA_026213095.1	fung:basidiomycetes	species	100000	1457	31.64	100
GCA_026213095.1	fung:basidiomycetes	none	10000	14570	99.979	100
GCA_026213095.1	fung:basidiomycetes	species	10000	14570	40.357	99.986
GCA_026213095.1	fung:basidiomycetes	none	1000	145700	99.342	100
GCA_026213095.1	fung:basidiomycetes	species	1000	145700	17.357	99.99
GCA_026258425.1	fung:basidiomycetes	none	100000	403	100	100
GCA_026258425.1	fung:basidiomycetes	species	100000	403	99.007	100
GCA_026258425.1	fung:basidiomycetes	none	10000	4030	99.851	100
GCA_026258425.1	fung:basidiomycetes	species	10000	4030	92.084	100
GCA_026258425.1	fung:basidiomycetes	none	1000	40300	97.067	100
GCA_026258425.1	fung:basidiomycetes	species	1000	40300	53.017	100
GCA_900100905.1	fung:basidiomycetes	none	100000	139	100	100
GCA_900100905.1	fung:basidiomycetes	species	100000	139	100	100
GCA_900100905.1	fung:basidiomycetes	none	10000	1390	100	100
GCA_900100905.1	fung:basidiomycetes	species	10000	1390	100	100
GCA_900100905.1	fung:basidiomycetes	none	1000	13900	99.942	100
GCA_900100905.1	fung:basidiomycetes	species	1000	13900	98.367	100
GCA_900260175.1	fung:basidiomycetes	none	100000	23	100	100
GCA_900260175.1	fung:basidiomycetes	species	100000	23	100	100
GCA_900260175.1	fung:basidiomycetes	none	10000	230	100	100
GCA_900260175.1	fung:basidiomycetes	species	10000	230	91.739	100
GCA_900260175.1	fung:basidiomycetes	none	1000	2300	99.87	100
GCA_900260175.1	fung:basidiomycetes	species	1000	2300	37.087	100
GCA_900322835.1	fung:basidiomycetes	none	100000	54	100	100
GCA_900322835.1	fung:basidiomycetes	species	100000	54	100	100
GCA_900322835.1	fung:basidiomycetes	none	10000	540	100	100
GCA_900322835.1	fung:basidiomycetes	species	10000	540	100	100
GCA_900322835.1	fung:basidiomycetes	none	1000	5400	99.815	100
GCA_900322835.1	fung:basidiomycetes	species	1000	5400	81.481	100
GCA_902501225.1	fung:basidiomycetes	none	100000	46	100	100
GCA_902501225.1	fung:basidiomycetes	species	100000	46	100	100
GCA_902501225.1	fung:basidiomycetes	none	10000	460	99.348	100
GCA_902501225.1	fung:basidiomycetes	species	10000	460	99.348	100
GCA_902501225.1	fung:basidiomycetes	none	1000	4600	89.761	99.978
GCA_902501225.1	fung:basidiomycetes	species	1000	4600	86.065	99.978
GCA_902702905.1	fung:basidiomycetes	none	100000	8641	100	100
GCA_902702905.1	fung:basidiomycetes	species	100000	8641	0.046	100
GCA_902702905.1	fung:basidiomycetes	none	10000	86410	99.904	100
GCA_902702905.1	fung:basidiomycetes	species	10000	86410	2.227	100
GCA_902702905.1	fung:basidiomycetes	none	1000	864100	98.995	100
GCA_902702905.1	fung:basidiomycetes	species	1000	864100	6.026	99.996
GCF_025882075.1	fung:basidiomycetes	none	100000	175	100	100
GCF_025882075.1	fung:basidiomycetes	species	100000	175	99.429	100
GCF_025882075.1	fung:basidiomycetes	none	10000	1750	100	100
GCF_025882075.1	fung:basidiomycetes	species	10000	1750	86.857	100
GCF_025882075.1	fung:basidiomycetes	none	1000	17500	98.726	100
GCF_025882075.1	fung:basidiomycetes	species	1000	17500	31.623	100
GCF_026914185.1	fung:basidiomycetes	none	100000	1219	100	100
GCF_026914185.1	fung:basidiomycetes	species	100000	1219	57.834	100
GCF_026914185.1	fung:basidiomycetes	none	10000	12190	99.943	100
GCF_026914185.1	fung:basidiomycetes	species	10000	12190	47.137	100
GCF_026914185.1	fung:basidiomycetes	none	1000	121900	98.776	99.999
GCF_026914185.1	fung:basidiomycetes	species	1000	121900	27.635	100
GCA_000982675.1	fung:budding yeasts	none	100000	71	100	100
GCA_000982675.1	fung:budding yeasts	species	100000	71	100	100
GCA_000982675.1	fung:budding yeasts	none	10000	710	100	100
GCA_000982675.1	fung:budding yeasts	species	10000	710	99.014	100
GCA_000982675.1	fung:budding yeasts	none	1000	7100	99.31	100
GCA_000982675.1	fung:budding yeasts	species	1000	7100	74.493	100
GCA_001515485.2	fung:budding yeasts	none	100000	20	100	100
GCA_001515485.2	fung:budding yeasts	species	100000	20	100	100
GCA_001515485.2	fung:budding yeasts	none	10000	200	100	100
GCA_001515485.2	fung:budding yeasts	species	10000	200	100	100
GCA_001515485.2	fung:budding yeasts	none	1000	2000	99.95	100
GCA_001515485.2	fung:budding yeasts	species	1000	2000	99.95	100
GCA_001599215.1	fung:budding yeasts	none	100000	86	100	100
GCA_001599215.1	fung:budding yeasts	species	100000	86	98.837	100
GCA_001599215.1	fung:budding yeasts	none	10000	860	100	100
GCA_001599215.1	fung:budding yeasts	species	10000	860	76.047	100
GCA_001599215.1	fung:budding yeasts	none	1000	8600	99.779	100
GCA_001599215.1	fung:budding yeasts	species	1000	8600	23.523	100
GCA_001661325.1	fung:budding yeasts	none	100000	73	100	100
GCA_001661325.1	fung:budding yeasts	species	100000	73	100	100
GCA_001661325.1	fung:budding yeasts	none	10000	730	100	100
GCA_001661325.1	fung:budding yeasts	species	10000	730	99.863	100
GCA_001661325.1	fung:budding yeasts	none	1000	7300	100	100
GCA_001661325.1	fung:budding yeasts	species	1000	7300	88.178	100
GCA_001747055.1	fung:budding yeasts	none	100000	48	100	100
GCA_001747055.1	fung:budding yeasts	species	100000	48	100	100
GCA_001747055.1	fung:budding yeasts	none	10000	480	100	100
GCA_001747055.1	fung:budding yeasts	species	10000	480	100	100
GCA_001747055.1	fung:budding yeasts	none	1000	4800	99.958	100
GCA_001747055.1	fung:budding yeasts	species	1000	4800	86.875	100
GCA_002118155.1	fung:budding yeasts	none	100000	136	100	100
GCA_002118155.1	fung:budding yeasts	species	100000	136	100	100
GCA_002118155.1	fung:budding yeasts	none	10000	1360	99.926	100
GCA_002118155.1	fung:budding yeasts	species	10000	1360	99.926	100
GCA_002118155.1	fung:budding yeasts	none	1000	13600	86.691	100
GCA_002118155.1	fung:budding yeasts	species	1000	13600	86.132	100
GCA_002370315.1	fung:budding yeasts	none	100000	12	100	100
GCA_002370315.1	fung:budding yeasts	species	100000	12	100	100
GCA_002370315.1	fung:budding yeasts	none	10000	120	100	100
GCA_002370315.1	fung:budding yeasts	species	10000	120	99.167	100
GCA_002370315.1	fung:budding yeasts	none	1000	1200	99.75	100
GCA_002370315.1	fung:budding yeasts	species	1000	1200	95.417	100
GCA_003243075.1	fung:budding yeasts	none	100000	22	100	100
GCA_003243075.1	fung:budding yeasts	species	100000	22	100	100
GCA_003243075.1	fung:budding yeasts	none	10000	220	100	100
GCA_003243075.1	fung:budding yeasts	species	10000	220	99.545	100
GCA_003243075.1	fung:budding yeasts	none	1000	2200	100	100
GCA_003243075.1	fung:budding yeasts	species	1000	2200	89	100
GCA_003243135.1	fung:budding yeasts	none	100000	11	100	100
GCA_003243135.1	fung:budding yeasts	species	100000	11	100	100
GCA_003243135.1	fung:budding yeasts	none	10000	110	100	100
GCA_003243135.1	fung:budding yeasts	species	10000	110	100	100
GCA_003243135.1	fung:budding yeasts	none	1000	1100	100	100
GCA_003243135.1	fung:budding yeasts	species	1000	1100	81.909	100
GCA_003671565.1	fung:budding yeasts	none	100000	11	100	100
GCA_003671565.1	fung:budding yeasts	species	100000	11	100	100
GCA_003671565.1	fung:budding yeasts	none	10000	110	100	100
GCA_003671565.1	fung:budding yeasts	species	10000	110	100	100
GCA_003671565.1	fung:budding yeasts	none	1000	1100	99.909	100
GCA_003671565.1	fung:budding yeasts	species	1000	1100	55.182	100
GCA_003705255.2	fung:budding yeasts	none	100000	45	100	100
GCA_003705255.2	fung:budding yeasts	species	100000	45	100	100
GCA_003705255.2	fung:budding yeasts	none	10000	450	100	100
GCA_003705255.2	fung:budding yeasts	species	10000	450	99.778	100
GCA_003705255.2	fung:budding yeasts	none	1000	4500	100	100
GCA_003705255.2	fung:budding yeasts	species	1000	4500	91.489	100
GCA_003706965.1	fung:budding yeasts	none	100000	56	100	100
GCA_003706965.1	fung:budding yeasts	species	100000	56	100	100
GCA_003706965.1	fung:budding yeasts	none	10000	560	100	100
GCA_003706965.1	fung:budding yeasts	species	10000	560	63.036	100
GCA_003706965.1	fung:budding yeasts	none	1000	5600	99.911	100
GCA_003706965.1	fung:budding yeasts	species	1000	5600	18.464	99.982
GCA_003708665.2	fung:budding yeasts	none	100000	20	100	100
GCA_003708665.2	fung:budding yeasts	species	100000	20	100	100
GCA_003708665.2	fung:budding yeasts	none	10000	200	100	100
GCA_003708665.2	fung:budding yeasts	species	10000	200	100	100
GCA_003708665.2	fung:budding yeasts	none	1000	2000	99.8	100
GCA_003708665.2	fung:budding yeasts	species	1000	2000	97.35	100
GCA_004124965.1	fung:budding yeasts	none	100000	21	100	100
GCA_004124965.1	fung:budding yeasts	species	100000	21	90.476	100
GCA_004124965.1	fung:budding yeasts	none	10000	210	100	100
GCA_004124965.1	fung:budding yeasts	species	10000	210	61.429	100
GCA_004124965.1	fung:budding yeasts	none	1000	2100	99.429	100
GCA_004124965.1	fung:budding yeasts	species	1000	2100	16.524	100
GCA_007993695.1	fung:budding yeasts	none	100000	107	100	100
GCA_007993695.1	fung:budding yeasts	species	100000	107	100	100
GCA_007993695.1	fung:budding yeasts	none	10000	1070	99.907	100
GCA_007993695.1	fung:budding yeasts	species	10000	1070	99.346	99.907
GCA_007993695.1	fung:budding yeasts	none	1000	10700	98.664	100
GCA_007993695.1	fung:budding yeasts	species	1000	10700	68.15	99.991
GCA_009805765.1	fung:budding yeasts	none	100000	13	100	100
GCA_009805765.1	fung:budding yeasts	species	100000	13	100	100
GCA_009805765.1	fung:budding yeasts	none	10000	130	100	100
GCA_009805765.1	fung:budding yeasts	species	10000	130	100	100
GCA_009805765.1	fung:budding yeasts	none	1000	1300	99.923	100
GCA_009805765.1	fung:budding yeasts	species	1000	1300	89	100
GCA_011316035.2	fung:budding yeasts	none	100000	86	100	100
GCA_011316035.2	fung:budding yeasts	species	100000	86	100	100
GCA_011316035.2	fung:budding yeasts	none	10000	860	100	100
GCA_011316035.2	fung:budding yeasts	species	10000	860	98.721	100
GCA_011316035.2	fung:budding yeasts	none	1000	8600	99.826	100
GCA_011316035.2	fung:budding yeasts	species	1000	8600	75.465	100
GCA_015708725.1	fung:budding yeasts	none	100000	37	100	100
GCA_015708725.1	fung:budding yeasts	species	100000	37	100	100
GCA_015708725.1	fung:budding yeasts	none	10000	370	100	100
GCA_015708725.1	fung:budding yeasts	species	10000	370	97.838	100
GCA_015708725.1	fung:budding yeasts	none	1000	3700	99.838	100
GCA_015708725.1	fung:budding yeasts	species	1000	3700	45.243	100
GCA_017654755.1	fung:budding yeasts	none	100000	14	100	100
GCA_017654755.1	fung:budding yeasts	species	100000	14	100	100
GCA_017654755.1	fung:budding yeasts	none	10000	140	100	100
GCA_017654755.1	fung:budding yeasts	species	10000	140	95.714	100
GCA_017654755.1	fung:budding yeasts	none	1000	1400	99.786	100
GCA_017654755.1	fung:budding yeasts	species	1000	1400	31.786	100
GCA_019332025.1	fung:budding yeasts	none	100000	107	100	100
GCA_019332025.1	fung:budding yeasts	species	100000	107	100	100
GCA_019332025.1	fung:budding yeasts	none	10000	1070	99.907	100
GCA_019332025.1	fung:budding yeasts	species	10000	1070	99.907	100
GCA_019332025.1	fung:budding yeasts	none	1000	10700	99.514	100
GCA_019332025.1	fung:budding yeasts	species	1000	10700	99.486	100
GCA_020623615.1	fung:budding yeasts	none	100000	74	100	100
GCA_020623615.1	fung:budding yeasts	species	100000	74	95.946	100
GCA_020623615.1	fung:budding yeasts	none	10000	740	100	100
GCA_020623615.1	fung:budding yeasts	species	10000	740	58.919	100
GCA_020623615.1	fung:budding yeasts	none	1000	7400	99.73	100
GCA_020623615.1	fung:budding yeasts	species	1000	7400	19.284	100
GCA_021535285.1	fung:budding yeasts	none	100000	89	100	100
GCA_021535285.1	fung:budding yeasts	species	100000	89	100	100
GCA_021535285.1	fung:budding yeasts	none	10000	890	100	100
GCA_021535285.1	fung:budding yeasts	species	10000	890	99.888	100
GCA_021535285.1	fung:budding yeasts	none	1000	8900	99.787	100
GCA_021535285.1	fung:budding yeasts	species	1000	8900	92.079	100
GCA_022577575.1	fung:budding yeasts	none	100000	24	100	100
GCA_022577575.1	fung:budding yeasts	species	100000	24	100	100
GCA_022577575.1	fung:budding yeasts	none	10000	240	100	100
GCA_022577575.1	fung:budding yeasts	species	10000	240	99.583	100
GCA_022577575.1	fung:budding yeasts	none	1000	2400	99.833	100
GCA_022577575.1	fung:budding yeasts	species	1000	2400	68.917	100
GCA_023623315.1	fung:budding yeasts	none	100000	60	100	100
GCA_023623315.1	fung:budding yeasts	species	100000	60	100	100
GCA_023623315.1	fung:budding yeasts	none	10000	600	100	100
GCA_023623315.1	fung:budding yeasts	species	10000	600	99.167	100
GCA_023623315.1	fung:budding yeasts	none	1000	6000	99.967	100
GCA_023623315.1	fung:budding yeasts	species	1000	6000	43.417	100
GCA_023628995.1	fung:budding yeasts	none	100000	58	100	100
GCA_023628995.1	fung:budding yeasts	species	100000	58	82.759	100
GCA_023628995.1	fung:budding yeasts	none	10000	580	99.828	100
GCA_023628995.1	fung:budding yeasts	species	10000	580	50	100
GCA_023628995.1	fung:budding yeasts	none	1000	5800	99.879	100
GCA_023628995.1	fung:budding yeasts	species	1000	5800	16.345	99.983
GCA_025531665.1	fung:budding yeasts	none	100000	37	100	100
GCA_025531665.1	fung:budding yeasts	species	100000	37	100	100
GCA_025531665.1	fung:budding yeasts	none	10000	370	100	100
GCA_025531665.1	fung:budding yeasts	species	10000	370	100	100
GCA_025531665.1	fung:budding yeasts	none	1000	3700	100	100
GCA_025531665.1	fung:budding yeasts	species	1000	3700	77.73	100
GCA_900186115.1	fung:budding yeasts	none	100000	123	100	100
GCA_900186115.1	fung:budding yeasts	species	100000	123	100	100
GCA_900186115.1	fung:budding yeasts	none	10000	1230	100	100
GCA_900186115.1	fung:budding yeasts	species	10000	1230	98.537	100
GCA_900186115.1	fung:budding yeasts	none	1000	12300	99.504	100
GCA_900186115.1	fung:budding yeasts	species	1000	12300	63.805	100
GCA_900411385.1	fung:budding yeasts	none	100000	139	100	100
GCA_900411385.1	fung:budding yeasts	species	100000	139	100	100
GCA_900411385.1	fung:budding yeasts	none	10000	1390	100	100
GCA_900411385.1	fung:budding yeasts	species	10000	1390	100	100
GCA_900411385.1	fung:budding yeasts	none	1000	13900	98.072	100
GCA_900411385.1	fung:budding yeasts	species	1000	13900	93.676	100
GCA_900519035.1	fung:budding yeasts	none	100000	85	100	100
GCA_900519035.1	fung:budding yeasts	species	100000	85	98.824	100
GCA_900519035.1	fung:budding yeasts	none	10000	850	100	100
GCA_900519035.1	fung:budding yeasts	species	10000	850	92.706	100
GCA_900519035.1	fung:budding yeasts	none	1000	8500	99.859	100
GCA_900519035.1	fung:budding yeasts	species	1000	8500	61.424	100
GCA_903987035.1	fung:budding yeasts	none	100000	67	100	100
GCA_903987035.1	fung:budding yeasts	species	100000	67	100	100
GCA_903987035.1	fung:budding yeasts	none	10000	670	100	100
GCA_903987035.1	fung:budding yeasts	species	10000	670	99.851	100
GCA_903987035.1	fung:budding yeasts	none	1000	6700	99.881	100
GCA_903987035.1	fung:budding yeasts	species	1000	6700	78.597	100
GCA_931304085.1	fung:budding yeasts	none	100000	10	100	100
GCA_931304085.1	fung:budding yeasts	species	100000	10	100	100
GCA_931304085.1	fung:budding yeasts	none	10000	100	100	100
GCA_931304085.1	fung:budding yeasts	species	10000	100	100	100
GCA_931304085.1	fung:budding yeasts	none	1000	1000	100	100
GCA_931304085.1	fung:budding yeasts	species	1000	1000	64	100
GCA_020617735.1	fung:chytrids	none	100000	20	100	100
GCA_020617735.1	fung:chytrids	species	100000	20	0	100
GCA_020617735.1	fung:chytrids	none	10000	200	100	100
GCA_020617735.1	fung:chytrids	species	10000	200	7.5	100
GCA_020617735.1	fung:chytrids	none	1000	2000	99.5	100
GCA_020617735.1	fung:chytrids	species	1000	2000	6.55	100
GCA_027601485.1	fung:chytrids	none	100000	37	100	100
GCA_027601485.1	fung:chytrids	species	100000	37	100	100
GCA_027601485.1	fung:chytrids	none	10000	370	99.73	100
GCA_027601485.1	fung:chytrids	species	10000	370	97.568	100
GCA_027601485.1	fung:chytrids	none	1000	3700	96.595	100
GCA_027601485.1	fung:chytrids	species	1000	3700	57.514	100
GCF_025526975.1	fung:chytrids	none	100000	110	100	100
GCF_025526975.1	fung:chytrids	species	100000	110	0	100
GCF_025526975.1	fung:chytrids	none	10000	1100	99.182	100
GCF_025526975.1	fung:chytrids	species	10000	1100	4.818	100
GCF_025526975.1	fung:chytrids	none	1000	11000	99.618	100
GCF_025526975.1	fung:chytrids	species	1000	11000	7.964	100
GCF_025602895.1	fung:chytrids	none	100000	140	98.571	100
GCF_025602895.1	fung:chytrids	species	100000	140	0	100
GCF_025602895.1	fung:chytrids	none	10000	1400	98.5	100
GCF_025602895.1	fung:chytrids	species	10000	1400	0.929	100
GCF_025602895.1	fung:chytrids	none	1000	14000	99.736	100
GCF_025602895.1	fung:chytrids	species	1000	14000	1.55	100
GCA_000149305.1	fung:fungi	none	100000	297	100	100
GCA_000149305.1	fung:fungi	species	100000	297	100	100
GCA_000149305.1	fung:fungi	none	10000	2970	100	100
GCA_000149305.1	fung:fungi	species	10000	2970	100	100
GCA_000149305.1	fung:fungi	none	1000	29700	99.785	100
GCA_000149305.1	fung:fungi	species	1000	29700	97.448	100
GCA_000696955.1	fung:fungi	none	100000	34	100	100
GCA_000696955.1	fung:fungi	species	100000	34	100	100
GCA_000696955.1	fung:fungi	none	10000	340	100	100
GCA_000696955.1	fung:fungi	species	10000	340	99.706	100
GCA_000696955.1	fung:fungi	none	1000	3400	99.912	100
GCA_000696955.1	fung:fungi	species	1000	3400	81.265	99.971
GCA_000697415.1	fung:fungi	none	100000	120	100	100
GCA_000697415.1	fung:fungi	species	100000	120	100	100
GCA_000697415.1	fung:fungi	none	10000	1200	99.833	100
GCA_000697415.1	fung:fungi	species	10000	1200	97.917	99.917
GCA_000697415.1	fung:fungi	none	1000	12000	94.983	100
GCA_000697415.1	fung:fungi	species	1000	12000	36.892	99.942
GCA_001599635.1	fung:fungi	none	100000	90	100	100
GCA_001599635.1	fung:fungi	species	100000	90	100	100
GCA_001599635.1	fung:fungi	none	10000	900	100	100
GCA_001599635.1	fung:fungi	species	10000	900	89.667	100
GCA_001599635.1	fung:fungi	none	1000	9000	97.533	99.989
GCA_001599635.1	fung:fungi	species	1000	9000	39.211	100
GCA_001638945.1	fung:fungi	none	100000	326	100	100
GCA_001638945.1	fung:fungi	species	100000	326	100	100
GCA_001638945.1	fung:fungi	none	10000	3260	100	100
GCA_001638945.1	fung:fungi	species	10000	3260	96.012	100
GCA_001638945.1	fung:fungi	none	1000	32600	99.445	100
GCA_001638945.1	fung:fungi	species	1000	32600	71.549	99.997
GCA_001651415.1	fung:fungi	none	100000	49	100	100
GCA_001651415.1	fung:fungi	species	100000	49	100	100
GCA_001651415.1	fung:fungi	none	10000	490	100	100
GCA_001651415.1	fung:fungi	species	10000	490	99.796	100
GCA_001651415.1	fung:fungi	none	1000	4900	99.082	100
GCA_001651415.1	fung:fungi	species	1000	4900	80.286	100
GCA_023629915.1	fung:fungi	none	100000	12	100	100
GCA_023629915.1	fung:fungi	species	100000	12	100	100
GCA_023629915.1	fung:fungi	none	10000	120	100	100
GCA_023629915.1	fung:fungi	species	10000	120	100	100
GCA_023629915.1	fung:fungi	none	1000	1200	100	100
GCA_023629915.1	fung:fungi	species	1000	1200	92.167	100
GCA_024294565.1	fung:fungi	none	100000	130	100	100
GCA_024294565.1	fung:fungi	species	100000	130	100	100
GCA_024294565.1	fung:fungi	none	10000	1300	100	100
GCA_024294565.1	fung:fungi	species	10000	1300	95.308	100
GCA_024294565.1	fung:fungi	none	1000	13000	98.723	100
GCA_024294565.1	fung:fungi	species	1000	13000	51.023	100
GCA_025531835.1	fung:fungi	none	100000	62	100	100
GCA_025531835.1	fung:fungi	species	100000	62	100	100
GCA_025531835.1	fung:fungi	none	10000	620	100	100
GCA_025531835.1	fung:fungi	species	10000	620	89.677	100
GCA_025531835.1	fung:fungi	none	1000	6200	99.823	100
GCA_025531835.1	fung:fungi	species	1000	6200	55.145	100
GCF_025528875.1	fung:fungi	none	100000	254	100	100
GCF_025528875.1	fung:fungi	species	100000	254	96.85	100
GCF_025528875.1	fung:fungi	none	10000	2540	99.882	100
GCF_025528875.1	fung:fungi	species	10000	2540	70.551	100
GCF_025528875.1	fung:fungi	none	1000	25400	99.811	100
GCF_025528875.1	fung:fungi	species	1000	25400	27.067	100
GCF_025766255.1	fung:fungi	none	100000	30	100	100
GCF_025766255.1	fung:fungi	species	100000	30	100	100
GCF_025766255.1	fung:fungi	none	10000	300	100	100
GCF_025766255.1	fung:fungi	species	10000	300	73.333	100
GCF_025766255.1	fung:fungi	none	1000	3000	99.833	100
GCF_025766255.1	fung:fungi	species	1000	3000	35.3	99.967
GCA_002149895.1	plnt:green algae	none	100000	82	100	100
GCA_002149895.1	plnt:green algae	species	100000	82	100	100
GCA_002149895.1	plnt:green algae	none	10000	820	98.902	100
GCA_002149895.1	plnt:green algae	species	10000	820	96.463	100
GCA_002149895.1	plnt:green algae	none	1000	8200	95.402	99.988
GCA_002149895.1	plnt:green algae	species	1000	8200	87.939	99.988
GCA_003117035.1	plnt:green algae	none	100000	389	100	100
GCA_003117035.1	plnt:green algae	species	100000	389	10.283	100
GCA_003117035.1	plnt:green algae	none	10000	3890	99.177	100
GCA_003117035.1	plnt:green algae	species	10000	3890	20.746	100
GCA_003117035.1	plnt:green algae	none	1000	38900	99.411	100
GCA_003117035.1	plnt:green algae	species	1000	38900	9.229	100
GCA_003117095.1	plnt:green algae	none	100000	216	100	100
GCA_003117095.1	plnt:green algae	species	100000	216	6.019	100
GCA_003117095.1	plnt:green algae	none	10000	2160	99.398	100
GCA_003117095.1	plnt:green algae	species	10000	2160	17.222	100
GCA_003117095.1	plnt:green algae	none	1000	21600	99.412	100
GCA_003117095.1	plnt:green algae	species	1000	21600	8.806	100
GCA_004138255.1	plnt:green algae	none	100000	275	100	100
GCA_004138255.1	plnt:green algae	species	100000	275	1.091	100
GCA_004138255.1	plnt:green algae	none	10000	2750	99.455	100
GCA_004138255.1	plnt:green algae	species	10000	2750	11.491	100
GCA_004138255.1	plnt:green algae	none	1000	27500	99.175	100
GCA_004138255.1	plnt:green algae	species	1000	27500	9.196	100
GCA_019202925.1	plnt:green algae	none	100000	155	100	100
[truncated: 4,199 more rows]

## Sheet: TableS2
superkingdom	filter	assemblies	fragment_count	truepositive_ct	falsenegative_ct	review_ct	review_pct	virus_ct	virus_pct	samekng_ct	samekng_pct	diffkng_ct	diffkng_pct	noncontam_ct	noncontam_pct
prok	none	663	2380600	2267009	113591	3033	0.0267011	6577	0.0579007	13719	0.120775	73	0.000642657	90189	0.79398
prok	species	663	2380600	1981912	398688	9574	0.0240138	9326	0.0233917	25579	0.0641579	376	0.000943093	353833	0.887493
euk	none	370	141738800	139206715	2532085	466763	0.184339	85649	0.0338255	94888	0.0374743	2631	0.00103906	1882154	0.743322
euk	species	370	141738800	55937858	85800942	9701590	0.113071	460402	0.00536593	2307366	0.0268921	32320	0.000376686	73299264	0.854294
review	sequences called as REVIEW in the GX contamination report assigned the proper contaminant taxonomy but with subthreshold alignment coverage
virus	sequences assigned prokaryote virus in prokaryote genomes and eukaryote virus in eukaryote genomes
samekng	sequences assigned as contaminant by GX but the taxonomic classification is wrong and is the same kingdom grouping
diffkng	sequences assigned as contaminant by GX but the taxonomic classification is wrong and is in a different kingdom grouping
noncontam	sequences assigned as non-contaminant
percentages calculated by dividing counts for each false negative category by the total counts of false negatives

## Sheet: TableS3
Eukaryotes
tax-id filter	assembly id	sequence id:range	gx start pos	gx end post	length	gx action	gx contam div	gx contam cvg	gx contam toptax	category
none	GCA_011032805.1	CP048841.1:62599500-62699499	1	1059	100000	TRIM	plnt:plants	48	n/a	false positive
none	GCA_011032805.1	CP048847.1:24051432-24151431	1	1907	100000	TRIM	fung:ascomycetes	39	Trichoderma virens	false positive
none	GCA_011033045.2	CM050455.1:87963513-88063512	1	100000	100000	EXCLUDE	prok:g-proteobacteria	98	Enterobacter cancerogenus	true positive
none	GCA_011033045.2	CM050462.1:20890636-20990635	1	100000	100000	EXCLUDE	prok:g-proteobacteria	90	Serratia marcescens	true positive
none	GCA_024712935.1	CM045695.1:74637398-74737397	1	100000	100000	EXCLUDE	prok:mycoplasmas	54	Spiroplasma tabanidicola	true positive
none	GCA_024712935.1	CM045700.1:63561093-63661092	1	100000	100000	EXCLUDE	prok:mycoplasmas	46	Spiroplasma monobiae	true positive
none	GCA_026770255.1	CM049159.1:51358095-51458094	1	100000	100000	EXCLUDE	prok:g-proteobacteria	99	Buchnera aphidicola	true positive
none	GCA_026770255.1	CM049159.1:51458095-51558094	1	100000	100000	EXCLUDE	prok:g-proteobacteria	99	Buchnera aphidicola	true positive
none	GCA_026770255.1	CM049159.1:51636501-51736500	1	100000	100000	EXCLUDE	prok:g-proteobacteria	99	Buchnera aphidicola	true positive
none	GCA_026770255.1	CM049159.1:51736501-51836500	1	100000	100000	EXCLUDE	prok:g-proteobacteria	99	Buchnera aphidicola	true positive
none	GCA_026770255.1	CM049159.1:51836501-51936500	1	100000	100000	EXCLUDE	prok:g-proteobacteria	100	Buchnera aphidicola	true positive
none	GCA_902499525.1	CABVML010000001.1:44002162-44102161	1	100000	100000	EXCLUDE	prok:g-proteobacteria	100	Buchnera aphidicola	true positive
none	GCA_902499525.1	CABVML010000001.1:44102162-44202161	1	100000	100000	EXCLUDE	prok:g-proteobacteria	100	Buchnera aphidicola	true positive
none	GCA_902499525.1	CABVML010000001.1:44202162-44302161	1	100000	100000	EXCLUDE	prok:g-proteobacteria	100	Buchnera aphidicola	true positive
none	GCA_902499525.1	CABVML010000001.1:44302162-44402161	1	100000	100000	EXCLUDE	prok:g-proteobacteria	100	Buchnera aphidicola	true positive
none	GCA_902499525.1	CABVML010000001.1:44402162-44502161	1	100000	100000	EXCLUDE	prok:g-proteobacteria	100	Buchnera aphidicola	true positive
species	GCA_002966995.1	PTTO01000166.1:5400001-5500000	1	1739	100000	TRIM	prok:high GC Gram+	17	n/a	false positive
species	GCA_004320505.1	AP015034.1:53940192-54040191	1	552	100000	TRIM	anml:insects	89	n/a	false positive
species	GCA_004320505.1	AP015042.1:3517996-3617995	1	747	100000	TRIM	anml:insects	93	Ceratitis capitata	false positive
species	GCA_008636195.1	VXIT01000012.1:408364-508363	84594	86869	100000	FIX	plnt:green algae	94	Trebouxia sp. A1-2	false positive
species	GCA_008636195.1	VXIT01000012.1:1325394-1425393	1	1890	100000	TRIM	plnt:green algae	53	Trebouxia sp. A1-2	false positive
species	GCA_008636195.1	VXIT01000003.1:669760-769759	24327	27295	100000	FIX	plnt:green algae	100	Trebouxia sp. A1-2	false positive
species	GCA_008636195.1	VXIT01000003.1:1169012-1269011	63392	69138	100000	FIX	plnt:green algae	68	Trebouxia sp. A1-2	false positive
species	GCA_008636195.1	VXIT01000003.1:1420476-1520475	98479	100000	100000	TRIM	plnt:green algae	100	Trebouxia sp. A1-2	false positive
species	GCA_008636195.1	VXIT01000003.1:1520476-1620475	1	2624	100000	TRIM	plnt:green algae	100	Trebouxia sp. A1-2	false positive
species	GCA_008636195.1	VXIT01000003.1:1920476-2020475	1	710	100000	TRIM	plnt:green algae	100	Trebouxia sp. A1-2	false positive
species	GCA_008636195.1	VXIT01000004.1:2011707-2111706	46877	49557	100000	FIX	plnt:green algae	98	Trebouxia sp. A1-2	false positive
species	GCA_008636195.1	VXIT01000006.1:1062402-1162401	61957	100000	100000	TRIM	plnt:green algae	20	Trebouxia sp. A1-2	false positive
species	GCA_008636195.1	VXIT01000007.1:689580-789579	60843	65718	100000	FIX	plnt:green algae	100	Trebouxia sp. A1-2	false positive
species	GCA_008636195.1	VXIT01000008.1:500001-600000	49750	51826	100000	FIX	plnt:green algae	100	Trebouxia sp. A1-2	false positive
species	GCA_011033045.2	CM050455.1:87963513-88063512	1	100000	100000	EXCLUDE	prok:g-proteobacteria	98	Enterobacter cancerogenus	true positive
species	GCA_011033045.2	CM050462.1:20890636-20990635	1	100000	100000	EXCLUDE	prok:g-proteobacteria	90	Serratia marcescens	true positive
species	GCA_011100585.1	CM022011.1:6070259-6170258	41054	44906	100000	FIX	fung:ascomycetes	43	Nemania sp. FL0031	false positive
species	GCA_014049915.1	JABVXQ010000012.1:2100001-2200000	98954	100000	100000	TRIM	virs:prokaryotic viruses	29	n/a	false positive
species	GCA_014633355.1	CM025707.1:31066943-31166942	1	7520	100000	TRIM	prok:a-proteobacteria	69	Rhizobium etli	true positive
species	GCA_016509815.2	CM028199.1:55856845-55956844	1	100000	100000	EXCLUDE	anml:fishes	100	Acipenser ruthenus	false positive
species	GCA_016509815.2	CM028199.1:56792035-56892034	1	100000	100000	EXCLUDE	anml:fishes	100	Acipenser ruthenus	false positive
species	GCA_016509815.2	CM028202.1:1-100000	1	20344	100000	REVIEW	anml:fishes	94	Acipenser ruthenus	false positive
species	GCA_016509815.2	CM028204.1:100001-200000	1	100000	100000	EXCLUDE	anml:fishes	83	Acipenser ruthenus	false positive
species	GCA_016509815.2	CM028204.1:200001-300000	1	100000	100000	EXCLUDE	anml:fishes	60	Acipenser ruthenus	false positive
species	GCA_016509815.2	CM028205.1:87900001-88000000	1	100000	100000	EXCLUDE	anml:fishes	100	Acipenser ruthenus	false positive
species	GCA_016509815.2	CM028207.1:1-100000	1	100000	100000	EXCLUDE	anml:fishes	93	Acipenser ruthenus	false positive
species	GCA_016509815.2	CM028207.1:100001-200000	1	60478	100000	REVIEW	anml:fishes	88	Acipenser ruthenus	false positive
species	GCA_016509815.2	CM028208.1:1-100000	1	100000	100000	EXCLUDE	anml:fishes	85	Acipenser ruthenus	false positive
species	GCA_016509815.2	CM028208.1:100001-200000	1	100000	100000	EXCLUDE	anml:fishes	72	Acipenser ruthenus	false positive
species	GCA_016509815.2	CM028212.1:1-100000	1	100000	100000	EXCLUDE	anml:fishes	65	Acipenser ruthenus	false positive
species	GCA_016509815.2	CM028212.1:5316255-5416254	1	100000	100000	EXCLUDE	anml:fishes	98	Acipenser ruthenus	false positive
species	GCA_016509815.2	CM028212.1:5416255-5516254	1	100000	100000	EXCLUDE	anml:fishes	92	Acipenser ruthenus	false positive
species	GCA_016509815.2	CM028212.1:61816255-61916254	1	100000	100000	EXCLUDE	anml:fishes	75	Acipenser ruthenus	false positive
species	GCA_016509815.2	CM028213.1:16800001-16900000	1	100000	100000	EXCLUDE	anml:fishes	100	Acipenser ruthenus	false positive
species	GCA_016509815.2	CM028214.1:15800001-15900000	38309	100000	100000	REVIEW	anml:fishes	87	Acipenser ruthenus	false positive
species	GCA_016509815.2	CM028214.1:15962968-16062967	1	68605	100000	REVIEW	anml:fishes	21	Acipenser ruthenus	false positive
species	GCA_016509815.2	CM028197.1:22100001-22200000	1	100000	100000	EXCLUDE	anml:fishes	100	Acipenser ruthenus	false positive
species	GCA_016509815.2	CM028197.1:33145508-33245507	1	100000	100000	EXCLUDE	anml:fishes	100	Acipenser ruthenus	false positive
species	GCA_016509815.2	CM028197.1:44507745-44607744	1	100000	100000	EXCLUDE	anml:fishes	93	Acipenser ruthenus	false positive
species	GCA_016509815.2	CM028197.1:45507745-45607744	1	100000	100000	EXCLUDE	anml:fishes	90	Acipenser ruthenus	false positive
species	GCA_016509815.2	CM028197.1:45607745-45707744	1	100000	100000	EXCLUDE	anml:fishes	98	Acipenser ruthenus	false positive
species	GCA_016509815.2	CM028197.1:48067039-48167038	1	100000	100000	EXCLUDE	anml:fishes	100	Acipenser ruthenus	false positive
species	GCA_016509815.2	CM028197.1:59997614-60097613	1	100000	100000	EXCLUDE	anml:fishes	100	Acipenser ruthenus	false positive
species	GCA_016509815.2	CM028197.1:62397614-62497613	1	100000	100000	EXCLUDE	anml:fishes	99	Acipenser ruthenus	false positive
species	GCA_016509815.2	CM028197.1:85762477-85862476	1	100000	100000	EXCLUDE	anml:fishes	86	Acipenser ruthenus	false positive
species	GCA_016509815.2	CM028197.1:85862477-85962476	1	100000	100000	EXCLUDE	anml:fishes	97	Acipenser ruthenus	false positive
species	GCA_016509815.2	CM028197.1:112362477-112462476	1	100000	100000	EXCLUDE	anml:fishes	100	Acipenser ruthenus	false positive
species	GCA_016509815.2	CM028197.1:112462477-112562476	1	100000	100000	EXCLUDE	anml:fishes	99	Acipenser ruthenus	false positive
species	GCA_016509815.2	CM028197.1:124713809-124813808	1	100000	100000	EXCLUDE	anml:fishes	93	Acipenser ruthenus	false positive
species	GCA_016509815.2	CM028197.1:124868690-124968689	1	32591	100000	REVIEW	anml:fishes	89	Acipenser ruthenus	false positive
species	GCA_019095935.1	JAHGVF010000001.1:166406-266405	19937	21994	100000	FIX	prok:bacteria	22	Brachyspira intermedia	false positive
species	GCA_019095935.1	JAHGVF010000006.1:573813-673812	1	783	100000	TRIM	fung:fungi	57	Geosiphon pyriformis	false positive
species	GCA_019095935.1	JAHGVF010000049.1:329473-429472	8005	12101	100000	FIX	prst:alveolates	35	Isotricha intestinalis	false positive
species	GCA_019095935.1	JAHGVF010000054.1:910911-1010910	6970	9252	100000	FIX	plnt:plants	71	Durio zibethinus	false positive
species	GCA_022315175.2	JAJHPZ010000291.1:3400001-3500000	98120	98686	100000	FIX	virs:prokaryotic viruses	45	n/a	false positive
species	GCA_022315175.2	JAJHPZ010001522.1:400001-500000	1344	1921	100000	FIX	prst:protists	71	Ichthyophonus hoferi	false positive
species	GCA_022315175.2	JAJHPZ010001530.1:800001-900000	1	617	100000	TRIM	fung:chytrids	93	Neocallimastix californiae	false positive
species	GCA_023935125.1	JAMLEA010000003.1:2200001-2300000	81206	83651	100000	FIX	anml:insects	58	Brachyptera putata	false positive
species	GCA_024703135.1	MU601428.1:5800001-5900000	1	100000	100000	EXCLUDE	anml:fishes	26	Carcharodon carcharias	false positive
species	GCA_026108075.1	CP097819.1:1-100000	1	1494	100000	TRIM	anml:birds	11	n/a	false positive
species	GCA_026108075.1	CP097823.1:1200001-1300000	57394	59762	100000	FIX	prst:alveolates	98	Tetmemena sp. SeJ-2015	false positive
species	GCA_026770255.1	CM049159.1:51358095-51458094	1	100000	100000	EXCLUDE	prok:g-proteobacteria	99	Buchnera aphidicola	true positive
species	GCA_026770255.1	CM049159.1:51458095-51558094	1	100000	100000	EXCLUDE	prok:g-proteobacteria	99	Buchnera aphidicola	true positive
species	GCA_026770255.1	CM049159.1:51636501-51736500	1	100000	100000	EXCLUDE	prok:g-proteobacteria	99	Buchnera aphidicola	true positive
species	GCA_026770255.1	CM049159.1:51736501-51836500	1	100000	100000	EXCLUDE	prok:g-proteobacteria	99	Buchnera aphidicola	true positive
species	GCA_026770255.1	CM049159.1:51836501-51936500	1	100000	100000	EXCLUDE	prok:g-proteobacteria	100	Buchnera aphidicola	true positive
species	GCA_028858725.1	CM054357.1:578352-678351	1	610	100000	TRIM	prok:high GC Gram+	42	n/a	unknown
species	GCA_902499525.1	CABVML010000001.1:44002162-44102161	1	100000	100000	EXCLUDE	prok:g-proteobacteria	100	Buchnera aphidicola	true positive
species	GCA_902499525.1	CABVML010000001.1:44102162-44202161	1	100000	100000	EXCLUDE	prok:g-proteobacteria	100	Buchnera aphidicola	true positive
species	GCA_902499525.1	CABVML010000001.1:44202162-44302161	1	100000	100000	EXCLUDE	prok:g-proteobacteria	100	Buchnera aphidicola	true positive
species	GCA_902499525.1	CABVML010000001.1:44302162-44402161	1	100000	100000	EXCLUDE	prok:g-proteobacteria	100	Buchnera aphidicola	true positive
species	GCA_902499525.1	CABVML010000001.1:44402162-44502161	1	100000	100000	EXCLUDE	prok:g-proteobacteria	100	Buchnera aphidicola	true positive
species	GCA_904067135.1	CAJFDI010000001.1:13856137-13956136	723	1487	100000	FIX	prst:alveolates	40	n/a	false positive
species	GCF_004634155.1	NC_025969.4:14338225-14438224	1	594	100000	TRIM	fung:fungi	47	n/a	false positive
species	GCF_004634155.1	NC_025975.4:20568784-20668783	962	1526	100000	FIX	plnt:plants	43	n/a	false positive
species	GCF_011064685.2	NC_049718.1:1723112-1823111	98330	98842	100000	FIX	plnt:plants	74	n/a	false positive
species	GCF_017976375.1	NC_071412.1:44640-144639	545	1583	100000	FIX	prok:CFB group bacteria	23	n/a	unknown
species	GCF_026212275.2	NC_068546.1:4147050-4247049	1	100000	100000	EXCLUDE	virs:eukaryotic viruses	44	Bracoviriform demolitoris	true positive
species	GCF_026212275.2	NC_068546.1:4247050-4347049	1	100000	100000	EXCLUDE	virs:eukaryotic viruses	86	Bracoviriform demolitoris	true positive
Prokaryotes
tax-id filter	assembly id	sequence id:range	gx start pos	gx end post	length	gx action	gx contam div	gx contam cvg	gx contam toptax	category
none	GCF_000404225.1	NC_021353.1:400001-500000	34978	36995	100000	FIX	prok:firmicutes	100	Lactonifactor longoviformis	false positive
none	GCF_000404225.1	NC_021353.1:800001-900000	46095	48999	100000	FIX	prok:firmicutes	100	Yeguia hominis	false positive
none	GCF_000404225.1	NC_021353.1:800001-900000	53648	55692	100000	FIX	prok:firmicutes	94	Clostridium magnum	false positive
none	GCF_000404225.1	NC_021353.1:800001-900000	66022	69537	100000	FIX	prok:firmicutes	83	Tissierella carlieri	false positive
none	GCF_000404225.1	NC_021353.1:800001-900000	79344	84627	100000	FIX	prok:firmicutes	44	Clostridium puniceum	false positive
none	GCF_000404225.1	NC_021353.1:800001-900000	85911	88398	100000	FIX	prok:firmicutes	100	Candidatus Soleaferrea massiliensis	false positive
none	GCF_000404225.1	NC_021353.1:1200001-1300000	90614	100000	100000	TRIM	prok:firmicutes	83	Candidatus Enterocloster excrementigallinarum	false positive
none	GCF_000404225.1	NC_021353.1:1300001-1400000	85256	87272	100000	FIX	prok:firmicutes	100	Pradoshia eiseniae	false positive
none	GCF_000404225.1	NC_021353.1:1800001-1900000	38750	42718	100000	FIX	prok:firmicutes	71	Hungatella effluvii	false positive
species	GCF_000404225.1	NC_021353.1:100001-200000	1	34313	100000	TRIM	prok:firmicutes	13	Faecalimonas sp.	false positive
species	GCF_000404225.1	NC_021353.1:200001-300000	1584	5883	100000	FIX	prok:firmicutes	95	Candidatus Merdisoma faecalis	false positive
species	GCF_000404225.1	NC_021353.1:300001-400000	11853	14440	100000	FIX	prok:firmicutes	56	Eisenbergiella massiliensis	false positive
species	GCF_000404225.1	NC_021353.1:300001-400000	71579	80225	100000	FIX	prok:firmicutes	72	Acetobacterium tundrae	false positive
species	GCF_000404225.1	NC_021353.1:600001-700000	98286	100000	100000	TRIM	prok:firmicutes	37	Thermoanaerobacterium xylanolyticum	false positive
species	GCF_000404225.1	NC_021353.1:800001-900000	46081	55737	100000	FIX	prok:firmicutes	66	Yeguia hominis	false positive
species	GCF_000404225.1	NC_021353.1:800001-900000	66022	85910	100000	FIX	prok:firmicutes	26	Tissierella carlieri	false positive
species	GCF_000404225.1	NC_021353.1:800001-900000	85911	89219	100000	FIX	prok:firmicutes	75	Candidatus Soleaferrea massiliensis	false positive
species	GCF_000404225.1	NC_021353.1:1200001-1300000	10469	13633	100000	FIX	prok:firmicutes	87	Clostridium transplantifaecale	false positive
species	GCF_000404225.1	NC_021353.1:1200001-1300000	90611	100000	100000	TRIM	prok:firmicutes	83	Candidatus Enterocloster excrementigallinarum	false positive
species	GCF_000404225.1	NC_021353.1:1300001-1400000	85248	87273	100000	FIX	prok:firmicutes	100	Pradoshia eiseniae	false positive
species	GCF_000404225.1	NC_021353.1:1800001-1900000	35196	42729	100000	FIX	prok:firmicutes	65	Hungatella effluvii	false positive
species	GCF_902387285.1	NZ_LR699000.1:1-100000	80320	86656	100000	FIX	prok:firmicutes	68	Mageeibacillus sp. UBA6980	false positive
species	GCF_902387285.1	NZ_LR699000.1:200001-300000	18870	21733	100000	FIX	prok:firmicutes	46	Phocea massiliensis	false positive
species	GCF_902387285.1	NZ_LR699000.1:900001-1000000	15346	24742	100000	FIX	prok:firmicutes	93	Candidatus Ventrisoma faecale	false positive
species	GCF_902387285.1	NZ_LR699000.1:1000001-1100000	15489	17645	100000	FIX	prok:firmicutes	100	Clostridium phoceensis	false positive
species	GCF_902387285.1	NZ_LR699000.1:1000001-1100000	42943	45054	100000	FIX	prok:firmicutes	62	Gehongia tenuis	false positive
species	GCF_902387285.1	NZ_LR699000.1:1200001-1300000	50777	54531	100000	FIX	prok:firmicutes	53	Candidatus Borkfalkia faecigallinarum	false positive
species	GCF_902387285.1	NZ_LR699000.1:1200001-1300000	78838	100000	100000	TRIM	prok:firmicutes	23	Paenibacillus macerans	false positive
species	GCF_902387285.1	NZ_LR699000.1:1300001-1400000	32399	35959	100000	FIX	prok:actinobacteria	69	Atopobium sp. UBA1382	false positive
species	GCF_902387285.1	NZ_LR699000.1:1500001-1600000	8537	14951	100000	FIX	prok:firmicutes	50	Candidatus Avanaerovorax faecigallinarum	false positive
true positive	BLAST searches indicate FCS-GX call is a valid contaminant
false positive	BLAST searches indicate FCS-GX call is a false positive
unknown	BLAST searches did not provide a conclusive answer

## Sheet: TableS4
	Metazoa	Fungi	Plant	Other Eukaryote	Prokaryote
asm count	117	172	57	24	663
100 kbp +species
total size	99796400000	4005800000	36868300000	1068300000	2380600000
intra kng GX calls	0	0	0	0	500000
inter kng GX calls	600000	0	1000000	0	0
Sp upper	100	100	100	100	99.979
Sp lower	99.9994	100	99.9973	100	99.979
100 kbp -species	anml	fung	plnt	prst	prok
total size	99796400000	4005800000	36868300000	1068300000	2380600000
intra kng GX calls	2000000	0	0	0	1500000
inter kng GX calls	2000000	1200000	1500000	0	0
Sp upper	99.998	100	100	100	99.937
Sp lower	99.996	99.97	99.9959	100	99.937
10 kbp +species	anml	fung	plnt	prst	prok
total size	99796400000	4005800000	36868300000	1068300000	2380600000
intra kng GX calls	340000	0	0	0	280000
inter kng GX calls	1050000	0	1050000	80000	40000
Sp upper	99.9997	100	100	100	99.9882
Sp lower	99.9986	100	99.9972	99.9925	99.9866
10 kbp -species	anml	fung	plnt	prst	prok
total size	99796400000	4005800000	36868300000	1068300000	2380600000
intra kng GX calls	8110000	50000	0	30000	510000
inter kng GX calls	4390000	300000	3530000	40000	60000
Sp upper	99.9919	99.9988	100	99.9972	99.9786
Sp lower	99.9875	99.9913	99.9904	99.9934	99.9761
1 kbp +species	anml	fung	plnt	prst	prok
total size	99796400000	4005800000	36868300000	1068300000	2380600000
intra kng GX calls	394000	0	0	0	147000
inter kng GX calls	898000	17000	928000	81000	12000
Sp upper	99.9996	100	100	100	99.9938
Sp lower	99.9987	99.9996	99.9975	99.9924	99.9933
1 kbp -species	anml	fung	plnt	prst	prok
total size	99796400000	4005800000	36868300000	1068300000	2380600000
intra kng GX calls	14636000	43000	2000	31000	378000
inter kng GX calls	6296000	420000	4258000	402000	34000
Sp upper	99.9853	99.9989	100	99.9971	99.9841
Sp lower	99.979	99.9884	99.9884	99.9595	99.9827

## Sheet: TableS5
GenBank
	length	assemblies	cont. assm	anml	arch	fung	plnt	prok	prst	synt	virs
anml	12316819014670	11001	6781	1110634437	178436871	1442424316	424129124	15232770961	2089456301	11712748	141924136	20631488894	0.00167507
arch	23193817234	14339	4185	162539		17675516	432051	173000347	10089598	21820	559926	201941797	0.00870671
fung	494397309784	14134	3918	88988905	193373	345305077	74066877	1972134314	11899591	767178	12681686	2506037001	0.00506887
plnt	3297599196727	3011	1620	1273397460	3077511	698521531	7338418	2578912626	57838472	21115878	23513367	4663715263	0.00141428
prok	6201682579235	1530973	72644	175700683	92314131	82045197	182850412	4717832547	416328659	11409750	18289672	5696771051	0.000918585
prst	103486332376	1907	992	915028223	3643733	557603004	48676370	1538495006	33804881	148352	7398665	3104798234	0.030002
	22437178250026	1575365	90140	3563912247	277665619	3143574641	737493252	26213145801	2619417502	45175726	204367452	36804752240	0.00164035
fraction of length				0.00015884	1.23752e-05	0.000140106	3.28693e-05	0.00116829	0.000116745	2.01343e-06	9.10843e-06	0.00164035
fraction of contamination				0.0968329	0.00754429	0.0854122	0.020038	0.712222	0.0711706	0.00122744	0.00555275	1
percent contaminated by length
1e-05
0.0001
0.001
	length	assemblies	cont. assm	cont. assm. pct.	cont. len. pct
eukaryotes	16212301853557	30053	13311	0.442918	0.00190633
prokaryotes	6224876396469	1545312	76829	0.0497175	0.000947603

## Sheet: TableS6
timepoint	type	superkingdom	assemblies	total length	cont. length	pct. cont.	superkingdom	assemblies	total length	cont. length	pct. cont.		assemblies	total length	cont. length	pct. cont.
2017-04-15	GenBank	euk	4642	1601667136929	2287466773	0.00142818	prok	95249	365119840481	334970941	0.000917427	total	99891	1966786977410	2622437714	0.00133336
2017-10-15	GenBank	euk	5347	1826443071806	2975214017	0.00162897	prok	118768	451398950447	434304218	0.000962129	total	124115	2277842022253	3409518235	0.00149682
2018-04-15	GenBank	euk	7006	2138500240191	3749789222	0.00175347	prok	137045	518855105902	572969462	0.0011043	total	144051	2657355346093	4322758684	0.00162671
2018-10-15	GenBank	euk	8159	2675224127161	5275186498	0.00197187	prok	166476	634685852027	780382947	0.00122956	total	174635	3309909979188	6055569445	0.00182953
2019-04-15	GenBank	euk	11793	3415971983477	6788460070	0.00198727	prok	216472	834903468911	920079691	0.00110202	total	228265	4250875452388	7708539761	0.0018134
2019-10-15	GenBank	euk	13046	4112342524744	7488310360	0.00182094	prok	442074	1737574460593	1219330120	0.000701743	total	455120	5849916985337	8707640480	0.00148851
2020-04-15	GenBank	euk	25899	5123299840915	11153132743	0.00217694	prok	602148	2436739738030	1594083489	0.000654187	total	628047	7560039578945	12747216232	0.00168613
2020-10-15	GenBank	euk	41074	6124419035997	12576226270	0.00205346	prok	732434	3027413930028	1823275586	0.000602255	total	773508	9151832966025	14399501856	0.0015734
2021-04-15	GenBank	euk	46434	9240951556385	13759210101	0.00148894	prok	883434	3636287155382	2143656610	0.000589518	total	929868	12877238711767	15902866711	0.00123496
2021-10-15	GenBank	euk	53266	10942947221029	20555167303	0.00187839	prok	1010456	4170837320170	2740309973	0.000657017	total	1063722	15113784541199	23295477276	0.00154134
2022-04-15	GenBank	euk	56659	12278463285316	21919038586	0.00178516	prok	1137768	4723896227928	3198945354	0.000677184	total	1194427	17002359513244	25117983940	0.00147732
2022-10-15	GenBank	euk	75312	14110650334455	28788498813	0.0020402	prok	1273766	5325966102068	4824538488	0.000905852	total	1349078	19436616436523	33613037301	0.00172937
2023-04-15	GenBank	euk	100129	16372323817674	31482706290	0.00192292	prok	1475235	6064854423839	5322045950	0.000877522	total	1575364	22437178241513	36804752240	0.00164035
2017-04-15	RefSeq	euk	764	551496204690	293413150	0.000532031	prok	84375	334042691662	108719931	0.000325467	total	85139	885538896352	402133081	0.000454111
2017-10-15	RefSeq	euk	816	595568417578	290072263	0.000487051	prok	99375	398816263837	116493045	0.000292097	total	100191	994384681415	406565308	0.000408861
2018-04-15	RefSeq	euk	843	621231120438	447760253	0.000720763	prok	113011	456708397988	153976688	0.000337144	total	113854	1077939518426	601736941	0.000558229
2018-10-15	RefSeq	euk	910	657879057250	464722554	0.000706395	prok	132912	543464454499	195306783	0.000359374	total	133822	1201343511749	660029337	0.000549409
2019-04-15	RefSeq	euk	962	723208224321	464596588	0.000642411	prok	152321	635982227461	230182384	0.000361932	total	153283	1359190451782	694778972	0.000511171
2019-10-15	RefSeq	euk	1022	772757178436	433257308	0.000560664	prok	171469	714588212859	315462429	0.00044146	total	172491	1487345391295	748719737	0.000503393
2020-04-15	RefSeq	euk	1069	814442280223	428327792	0.000525915	prok	185563	772507945457	404743238	0.000523934	total	186632	1586950225680	833071030	0.000524951
2020-10-15	RefSeq	euk	1150	888068687062	432487306	0.000486998	prok	202331	847736857046	464773826	0.000548252	total	203481	1735805544108	897261132	0.000516913
2021-04-15	RefSeq	euk	1230	970833305219	451028218	0.000464578	prok	213915	900531385321	415004626	0.000460844	total	215145	1871364690540	866032844	0.000462781
2021-10-15	RefSeq	euk	1342	1105028659003	411830652	0.000372688	prok	230130	972345708172	443953165	0.00045658	total	231472	2077374367175	855783817	0.000411955
2022-04-15	RefSeq	euk	1423	1194110500721	323471763	0.000270889	prok	246114	1040313948693	414599972	0.000398534	total	247537	2234424449414	738071735	0.000330319
2022-10-15	RefSeq	euk	1514	1302852708776	203899001	0.000156502	prok	264487	1120805015736	284165684	0.000253537	total	266001	2423657724512	488064685	0.000201375
2023-04-15	RefSeq	euk	1617	1399977649500	44653525	3.18959e-05	prok	283232	1200172054568	220457898	0.000183689	total	284849	2600149704068	265111423	0.00010196

## Sheet: TableS7
	length	assemblies	cont. assm	anml:amphibians	anml:animals	anml:basal metazoans	anml:birds	anml:brachiopods	anml:crustaceans	anml:echinoderms	anml:fishes	anml:insects	anml:mammals	anml:marsupials	anml:molluscs	anml:nematodes	anml:primates	anml:reptiles	anml:rodents	anml:rotifers	anml:tardigrades	anml:vertebrates	anml:worms	arch:archaea	fung:ascomycetes	fung:basidiomycetes	fung:budding yeasts	fung:chytrids	fung:fungi	fung:microsporidians	plnt:green algae	plnt:mosses	plnt:plants	prok:CFB group bacteria	prok:GNS bacteria	prok:a-proteobacteria	prok:actinobacteria	prok:aquificales	prok:b-proteobacteria	prok:bacteria	prok:chlamydias	prok:cyanobacteria	prok:d-proteobacteria	prok:firmicutes	prok:fusobacteria	prok:g-proteobacteria	prok:green sulfur bacteria	prok:high GC Gram+	prok:mycoplasmas
anml:amphibians	245085331242	62	29			120311	178323		1138908	187838	7996960	5225874	478187	54114	1873075	740878	449223	1375118	171262				15858	1265	652605	786207	207336		260358		242777		2076590	2781634		785941			3081806	78076		206	416	741651		2768822		997607	31024
anml:animals	3111859814	5	4			4052			8159		102231				33066																			118196		4260										671969
anml:basal metazoans	95739207542	233	173	501035			92836783	17144	1520125	1273937	20082790	1225575	1973358	179206	2545629	147080	1205456	912597	10190359	57482			866942	7605592	22114362	1898862	97286	23578	160963	54833	7542075	22074	6722750	23136946	1102363	71909697	3118948		34534746	22885142		16175725	3219605	7520647	11777	79512410	7836	4296217	819154
anml:birds	1384540573475	1144	942	1979154		3394318			6505958	268295	33229629	22965793	11192667	177327	14635352	21648046	19865998	503	26745414	174926	10028		524381	140398	98024174	7291508	3718359	28806	708762	489	1119508	26235	42373736	14414369	90079	29631667	230009	2470	14936975	5088354		645476	831274	23347906	120479	80887835		26771669	402449
anml:brachiopods	406282338	1	1																										694																				536460
anml:crustaceans	133253479047	141	106	550450		555995	37228	108362		1293596	12690455	2370669	295038	280677	10186157	131704	512163	1504669	65951	815531			1324017	755	308197	15305	400742	9087	12612	392860	153463	2717	8349907	217573861	15580	95232984	1528643		42059497	6802761		526994	2168230	878298		92021312	2227	3051000	309649
anml:echinoderms	46793827555	56	44	712641		810695	227434	57255	877400		5717756	297329	825406	556281	1327425	20854	1184779	294342	377694	3707			587871	100579	2399249	1156909	343860	99092	479185		418007	92844	7214475	4335533	21980	6280360	19316		1110655	380269		5296742	131170	1435826	4376	3629170		1729564	1112820
anml:fishes	1696686875511	1868	1333	5349612		12444911	14601290	38656	16772424	4677108		20357673	2495632	248007	20691753	1397958	9043488	3666366	6258528	5808	759		3582582	52668	6905698	896028	157220	61234	1744266	5600154	335286	10177	26013727	16611211	816	18539275	112270	1839	26123943	2176109	1120	2117947	480454	20121150	677244	140697402		14346380	899144
anml:insects	1753646690639	3858	2330	3319334		890134	29715501	5000	2827499	2064997	35279431		14576701	1369667	5054719	7693368	34297297	4603872	16775597	1389505	1512		841256	14254183	818316386	29110448	80507044	564903	99840190	118047114	1159790	295407	257943204	543881235	1516581	1052622088	16579586		227038796	40186578	9651	2977271	22206515	734264262	7307649	1602705151	67880	407097757	117764567
anml:mammals	1856376342283	735	439	3134901		233208	1837928	7215	9231934	4879646	34266176	25324723		370539	14624566	73450872	23747150	2769770		1430400	28295		1638004	153454007	91096540	455369	1261873	55447	138744		1424968	40440	27425284	3206932471	9451856	239336446	50909829		133602855	478349715	2209671	288916	66857466	3085812074	25448572	320489461	12461	48308752	29984779
anml:marsupials	125967043256	380	46	84613			307614		86559	5307	581858	775096	99898		510926	294611	284306	509328	1899452						12859		3456		5274		1209	972	937962	106048		2126535			93598					2657881	101256	21853797		452075
anml:molluscs	255838760305	197	125	449443		2888960	6313131	68766	5541779	2415531	83507519	4035457	887186	44266		481222	610122	3156829	870954	36697	545		559149	35371	859341	160053	277862	21209451	91749	4314	313792	74943	7514229	6406796	426475	8122651	18640		3266760	1345054	96669	73057	1346603	2809427	292	11241922		6250787	2191573
anml:nematodes	48540917505	336	234	146043		3037	31469		88170	15333	523280	728416	5826391	506	98009		2172407	88618	801635	9828			12211	59761	1274312	116785	89225	20017	284712	1963	25694	2860	635438	39702694		44684636	9356		27051359	501709	10082	10137	257	30242240	1202	88027949	595	6439138	40840
anml:primates	3512460775531	1261	507	382063		36279	63877		1727141	337490	1163917	2585377		62146	3131263	340661		116905					1179	2593183	55178	1129	211075	5257	623		161484	49216	4149211	957183	2161519	25227130	1449708		1159799	2536902		10161	4869547	8335776	9952	34445657		2638245	9210097
anml:reptiles	306672424517	165	90	510586		71442	28700240		356973	22358	5562952	2465498	778349	79511	702264	181864	3475156		4820469	202339			17752	249	1447886	40043	28225	3310	108248	131410	504539	3102590	3626425	33723168	57237	25580889	111371		7034905	1673245	38887	180729	183261	8337073	1994054	8358127		10414553	498501
anml:rodents	681524188459	269	177	2046413		105292	286706	1592	3927017	264853	7398573	7720175		454735	7421157	944521	10826813	990066		37817			3347	657	13282269	466895	354623	38449	253120		185763	5479	4214364	1800501		1539401			1717447	1998630		14791	18315	8680160		23170079	129336	1004784	4103228
anml:rotifers	20101574600	96	91			7113	377		187743	18974	84210	130067	3191	3051	21555	14964	1463419	12557					9294	522	77654	36548	5364	2717	6023		129303	16926	130079	12088383		3898878			3781637	5510107		1349		343475		4088110		21142	4882
anml:tardigrades	765198629	5	3													1318															4305			18879952	654360	6101374			3354919	1721228		354467	87656	446378		275253		341148
anml:vertebrates	13580079865	6	5								24893		204958																							5119			17245							4160
anml:worms	95509468995	153	89	1858246		1180099	211566	6379	1164571	175117	11219908	411638	2629765	523680	1554711	146617	1519167	1101503	8911575	185015	1094			137681	2243024	1125039	324765	147837	781943	418073	411756	59020	6643316	20067975		34486062	119264	2583	13296086	1072835		217964	1599020	3225452	204513	12329901		3587506	2091128
arch:archaea	23044505460	14271	4133	804								38553	14560	554	9440	5099	83702		2981	6846					7632288	135435	9691392	124683	91108	610	273027	5823	153201	16826773	1963484	7207519	2300417	1386219	5191751	23890949	6579	1469327	21864914	57076675	139012	16240099	31590	2763486	1854232
fung:ascomycetes	322759757685	8034	2460	6320		40030	482814		46638	378	473181	11407017	276460	20936	410790	239406	3578886	69154	1205280	4214820			1133	140339		90172881	46961621	59768	33320083	2296	12657038	353512	42111481	92026871	856776	188279430	463938		246380987	13829068	4106	209400	6511203	129193786	319037	417537378	419	52548198	250783
fung:basidiomycetes	87268175405	1931	582	22320		6487	65775		142085		862318	39069602	243239	3178	259098	444828	1078134	88231	81584	11700				871	67494713		711642	3836	151280	93473	1571	57653	16379574	76322419		77435831	206271		58216886	5966359		252056	176333	38199842	2656	106519038		229833104	157476
fung:budding yeasts	41416911736	3244	533			5869	8744		4256	3384	31365	30329	84142	4078	4328	40110	993551	107495	47983	441			5558	3721	51353497	51432637		2537	266338		11256	634	899347	68405	461	236953	683		5068110	38971		292870	9402	7117419		693684		19542592	1088
fung:chytrids	4584916760	111	34				1949					431924			3540	34589		1717	1673					47247	281322		2221		19102	3283	899		97534	1592		31948				796991				4245545		3598		923
fung:fungi	35200983203	615	255	152668		58787	3870	843	385615	791	833877	16385182	381694	61216	490546	158510	1628021	451241	51056	6346				1195	979098	1343080	443524	30279		18527	726		1492708	6326836		8665537	280		75689144	35712		1400	1021	13393991	2485	59205770		460578	9674940
fung:microsporidians	694398965	99	50						453301		20033	558254	5025			18606	4661		3270	117073					4387		140400				526			11888		25784	2167		14565				1890	79178		919812		13654	1680
plnt:green algae	14456282212	222	91			11072	807		20693		519266	22617	78306	987	70368	1786	120611		4879						254447	58620	29019						4630988	21076387	74085	49570360	9479		2275686	8940102		71702	765	231317		26227804		9799597	5704
plnt:mosses	11919479970	28	17			521					257754	1010891	311504		160923	162969	9696	144282	615	52061					1058273	194624		422085	33684		4545			17141266	27194	23072807	12162		4273008	3788690		560835		351871		2276585		4151623
plnt:plants	3233543064695	2724	1486	3174468		3751873	146717945		9879607	1742283	90413811	905541800	14003975	1822499	25497366	14214280	42804146	6249177	2794704	1281682	222		42180	3077511	458411445	187630866	13095777	280112	36921596	21532	2576084	126801		250746304	5507202	508384105	6174330		333245387	39540626		40009751	28092544	101822118	7705	716745870	19120	353622768	1046119
prok:CFB group bacteria	137570469095	43771	4756	3814		99467	18399		98700	2569	158091	699822	814824	7856	42623	42875	547947	1610	72426	629621			250986	3327752	2077905	425294	691361	23450	1403520		563904	104647	48646051		2015487	36861820	6759871	284555	20820871	5335422	8159	5494514	8524213	110004600	467538	53287691	659841	19153674	159194
prok:GNS bacteria	16906172138	5740	653			31762			2994	23174			578				12467							1654166	98264	6681	325	2000	1572		121589		26981	1166505		1716722	513884	60280	2509742	194946		617904	419609	1201757	17378	1547920	211845	388233	13985
prok:a-proteobacteria	113191593053	32434	3956	42990		993723	8356		67217	15260	135114	9485774	423995	3040	37257	10610304	496822	2417	78130	183098			31005	1989009	4067679	657485	3771541	3537	104964	8637	500142	14742	9805395	66413716	736639		1073840	17025	10151288	11434150		2855097	1185815	44901730	70604	17507349	171721	25210312	3193212
prok:actinobacteria	21748000742	9928	1576				3038		1101			10821	33001		633	134698	352270		323	2217			237992	2033788	1601270	76071	385707	653	551		143479	3334	828592	5460980	1133013	19234371			6052156	15870329		727633	1482932	12216466	27461	6475407	75569	290693481	3771
prok:aquificales	364410334	261	21						90017		845		3773	528			80999		1308					43968										4061	9075							5916			1659	21454		212
prok:b-proteobacteria	100439309032	24217	1915	885		7094	4369		17029		375698	145614	245842		13825	58288	844617	262	36340	16529			1705	1930016	3556143	201636	131707	2723	434078		72854	2979	731273	17479138	713835	25002139	738017			2185430	10064	3812950	1035547	23818934	13486	16076927	168824	21494165	48922
prok:bacteria	97773505269	41107	4267			374926	565		47444	51492	132241	1716476	141649	17722	26269	70564	580383	3277	15719	824893	4510			56357403	3356645	226081	97653	17476	504144		2908868	429210	415145	10985706	4308914	9172568	5473712	576638	8579776		47220	3512337	2787923	6563515	367220	16784977	1479711	3772860	322331
prok:chlamydias	687384687	552	109				2285985				2751		21926	514		68678	2939530	607	1975364					1860			1811565	1295					1325	349491		7022	20840		999	3325580		3608		2686217	383	107223		2860672	3896060
prok:cyanobacteria	15289801404	4349	514			62850	2380		69450	1308	9098	21643	7217		42038	2739	77656		19345				841	752484	301627	5316					159330	300789	179736	14308734	472392	35033354	1460710	4157	1492967	31889300			296867	1809233	13051511	7296810		431564
prok:d-proteobacteria	24421310298	6644	1237	5527		24623			10210		11334	24908	31392	556	11307	43875	80589		5693	15058				3204286	4639621	4712	89511				139847		1434055	3120688	1708069	1797000	800552	236387	1671715	170877	3169	2057373		5832069	96851	3412583	2223144	2456401	44119
prok:firmicutes	369831651097	136605	12108	15042		15269	238016	2837	98600	9718	1043476	764111	4100041	12074	30514	143542	10600639	12573	848848	11429	8254		66561	7534470	1984445	584036	10224618	69789	1295821	4783	182380	23665	6089509	129951675	1058341	45264384	7283839	34764	11793930	2098381	31761	777988	2674141		1158586	146636126	85178	56120980	1687721
prok:fusobacteria	1453241793	677	99			14109			1000			1256	29143				99618							6671	2106	3665	2570					565		849637		55643	747		7618			12342		1339005		518111		38168
prok:g-proteobacteria	724061415594	152024	13402	122802		1160944	2524428		802219	178142	1841022	11564282	4159867	40761	10083552	773927	11594308	56764	1857049	17754	14455		163849	2650858	6045701	1509441	2603200	22698	385388	33808	305351	83366	85845168	36708505	3281940	56720096	4771668	133092	40611092	3168808	27948	5143365	2709530	155225934	80220		340850	31263106	2865154
prok:green sulfur bacteria	1670418751	710	183													2894								24311	5063										451337	53498			1413200	11894		125821	2328425	26650		1007952		12502
prok:high GC Gram+	144770523679	33800	3790	1575		6808	33660		61864	714	481374	524872	522678	5391	10243	31740	5167243	10759	101285	11016				1109196	4941351	5488609	5934056	12012	173302		222413	153547	5752595	20255836	353648	43331497	7053343	9757	34904298	2689234		2117547	3263380	128052143	181474	48804240	414		751416
prok:mycoplasmas	1922563687	1791	151						1081			2130555	5262		6983	28303	37595		23797					274924	1635		39323	1918	144323				106719	485980		362009	11117		20612	111872	66428	13304	13607	5918444	40032	103308		84255
prok:planctomycetes	5226021156	1114	263			596			155465			25268	1399				316							30378	136123	515			1079		173376		548	14419	366099	672577	557444	2249	280685			878757	469838	8226	10513	355055	39286	337602
prok:proteobacteria	32248924281	15257	2287	887		39961	45825		28081	35786	56493	31136	656880	3529	347032	15019	547089	7020	30665	18033				2627926	317968	3905	30874	7198	8340		308431		345276	13351177	2009880	715919660	1905089	285346	130607915	16178849		1421797	484945669	22242428	179497	701421130	426208	13762422	76618
prok:spirochetes	5398995356	2509	330						2128		6352	11108	10136			432	8225	3884	76139					894665	41226	3040	27676	2452	703		562		15304	1320678	403849	1007331	112634	8315	278817	634325		123012	2205584	660093	32981	487032	41269	2614039	316615
prok:thermotogales	320132964	168	43									5507	398				2048		383					689993		529								57055	239665		12081			30878		4549	154779	95162		109407
prok:verrucomicrobia	16564685762	5325	638			3565	3217		58788	2582		3094	1877				9967			262395				479501	16099		14473		3241		75273	1290	62184	6118841	388986	3384720	626759	4845	1617646	56171		1329186	556938	2220405		630924	132933	422182	7610
prst:algae	38662128772	570	247	57383		104337	93827	1224	526958	58968	802261	3427966	335746	38800	593091	185355	168160	94936	63590	578453				13392	198322246	89883433	41908	50130	519855		38961879	64820	3399555	146121118	7445093	278312944	1669050		153966403	12663164		44243207	521348	69450650	934	105879039	22095	24713662
prst:alveolates	38397200959	507	301			454773	422779		46544	5265	136387	4276780	577698	3521	1157419	809836	10152830	5434	1338919	12088			10843	2201278	7755465	171776	47960	6530615	531	1768	336253	376	1375105	123505996		61307058	3491651		10291497	42006315		3975783	49106	52311824	2436958	58400845		2400337	1859714
prst:cellular slime molds	851922509	22	18				215					263				121285	10559			2409					3079069	7571	3507						752	35004111		39929323			27520425			14041	569	11862		52020051		17967331
prst:cercozoans	1767417471	5	3									94																			70997					2861						977199
prst:choanoflagellates	97073669	2	1												1186													2071
prst:euglenoids	7311278697	181	62	766			766				542198	5406	59220	657	17708	34748	413559		542904				35946	3790	70544	54983	97450				26602		143485	76710		53298	237		1820742	21522				105226	532	2076124		102032	4433487
prst:forams	173543516	3	3									22459					5949							1133									2157	102593		1463264			1115808	7151			98651	6015		287448		6431
prst:monads	1787113633	46	21								8639	907					753														5561		12180	58909		32828			1688					571908		104339		10519
prst:plasmodial slime molds	205175886	1	1								23385	31023	84504			144097	60852								297				14214				436			11251			10908960					347		36250		4746
prst:protists	13646313683	557	331	12762		271557	2022945		436293	20420	77811	232128883	6023	649	772759	2183689	1349288	4437	30209	646970512			25138	1424140	46678315	13110751	80990	35477	191041644		2511725		1764487	11876333	328722	50167749	266091		15769810	3524979		178399	760727	3308181	5144	21615336	4365	3056512
prst:slime nets	587163581	13	4										220													434																		517
[truncated: 20 more columns]

## Sheet: TableS8
asserted_div	taxid	asm_accver	length	contam_type	contam_ct	contam_len	submitter_org	seq_release_date
prok:high GC Gram+	2683820	GCF_011055525.1	7369309	prst:alveolates	1	332	Acharya Narendra Dev College, University of Delhi	Mar 2 2020 10:57:00:000AM
plnt:plants	1627839	GCA_022495875.1	1132146149	prst:alveolates	2	1057	Anhui University	Mar 7 2022 11:26:00:000AM
prok:firmicutes	1462526	GCF_014905475.1	4492998	prst:alveolates	3	2151	Applied Microbiology, Course of Applied Marine Biosciences, Graduate School of Marine Science and Technology, Tokyo University of Marine Sicience and Technology	Sep 25 2020 09:10:00:000PM
anml:basal metazoans	105610	GCA_014634505.1	643322625	prst:alveolates	1	7582	Atmosphere and Ocean Research Institute, The University of Tokyo	Sep 5 2020 01:23:00:000AM
anml:birds	96539	GCA_013396895.1	1027807383	prst:alveolates	2	6205	B10K Consortium	Jul 10 2020 01:58:00:000PM
anml:birds	371919	GCA_013398405.1	1048530562	prst:alveolates	3	5114	B10K Consortium	Jul 10 2020 01:49:00:000PM
anml:birds	720586	GCA_013397895.1	1033410747	prst:alveolates	1	4119	B10K Consortium	Jul 10 2020 01:46:00:000PM
anml:birds	254552	GCA_013397845.1	1030540361	prst:alveolates	3	4071	B10K Consortium	Jul 10 2020 01:55:00:000PM
anml:birds	458196	GCA_013401255.1	1109599764	prst:alveolates	1	3921	B10K Consortium	Jul 10 2020 02:14:00:000PM
anml:birds	227184	GCA_013400035.1	1178085471	prst:alveolates	1	3858	B10K Consortium	Jul 10 2020 02:01:00:000PM
anml:birds	322582	GCA_013399055.1	1176906612	prst:alveolates	2	3420	B10K Consortium	Jul 10 2020 02:03:00:000PM
anml:birds	198940	GCA_013397715.1	1056295845	prst:alveolates	1	2744	B10K Consortium	Jul 10 2020 01:54:00:000PM
anml:birds	932028	GCA_013401195.1	1065047492	prst:alveolates	2	2639	B10K Consortium	Jul 10 2020 02:14:00:000PM
anml:birds	254539	GCA_013398115.1	1042685034	prst:alveolates	2	1976	B10K Consortium	Jul 10 2020 01:46:00:000PM
anml:birds	221966	GCA_013400775.1	1065444583	prst:alveolates	1	1299	B10K Consortium	Jul 10 2020 02:09:00:000PM
anml:birds	135168	GCA_013396975.1	988120178	prst:alveolates	1	1206	B10K Consortium	Jul 10 2020 01:58:00:000PM
anml:birds	99882	GCA_013397375.1	1032473302	prst:alveolates	1	1176	B10K Consortium	Jul 10 2020 01:46:00:000PM
anml:birds	50251	GCA_013400255.1	1020783426	prst:alveolates	2	1160	B10K Consortium	Jul 10 2020 02:02:00:000PM
anml:birds	159581	GCA_013398975.1	1041802491	prst:alveolates	1	937	B10K Consortium	Jul 10 2020 02:04:00:000PM
anml:birds	40210	GCA_013401375.1	1018792982	prst:alveolates	1	696	B10K Consortium	Jul 10 2020 02:15:00:000PM
anml:birds	495162	GCA_013396555.1	1059681690	prst:alveolates	1	584	B10K Consortium	Jul 10 2020 01:46:00:000PM
anml:birds	450177	GCA_013399195.1	1051520678	prst:alveolates	1	398	B10K Consortium	Jul 10 2020 02:00:00:000PM
anml:amphibians	8400	GCA_002284835.2	6250353185	prst:alveolates	2	3592	BC Cancer Agency	Sep 1 2017 01:26:00:000PM
anml:birds	181119	GCF_000331425.1	1042997632	prst:alveolates	1	4443	Beijing Genomics Institute (BGI)-Shenzhen	Jan 11 2013 01:29:00:000PM
anml:nematodes	522413	GCA_006503575.1	234537637	prst:alveolates	1	2218	Beijing Institute of Genomics	Jun 28 2019 10:14:00:000AM
anml:insects	244254	GCA_021223745.1	156309106	prst:alveolates	1	674	BGI-Shenzhen	Dec 17 2021 05:19:00:000PM
anml:mammals	71119	GCA_004024925.1	2068871057	prst:alveolates	1	1421	Broad Institute	Jan 15 2019 05:41:00:000PM
anml:rodents	10023	GCA_007922755.1	2850076812	prst:alveolates	1	3695	Broad Institute	Aug 8 2019 05:21:00:000PM
anml:worms	351238	GCA_900184025.1	1017224661	prst:alveolates	9	3168	CARDIFF SCHOOL OF BIOSCIENCES	Jul 18 2017 03:05:00:000PM
anml:fishes	159077	GCA_901007905.1	976361201	prst:alveolates	2	19172	CEES	Apr 15 2020 01:11:00:000PM
plnt:plants	115627	GCA_901111325.1	1153032719	prst:alveolates	2	2200	CENTER FOR BIOTECHNOLOGY, BIELEFELD UNIVERSITY	Jan 11 2020 07:34:00:000AM
anml:fishes	143350	GCA_002897255.1	875465402	prst:alveolates	1	2788	Center for Marine Environmental Studies, Ehime University	Dec 28 2017 04:41:00:000PM
anml:crustaceans	82763	GCA_023373965.1	1538366295	prst:alveolates	1	1297	Centre for Marine Evolutionary Biology	May 16 2022 07:39:00:000AM
anml:fishes	177615	GCA_019740295.1	1041791683	prst:alveolates	4	1490	Chittagong Veterinary and Animal Sciences University; University of Chittagong (HRRL)	Aug 24 2021 03:19:00:000PM
anml:fishes	381635	GCA_019207145.1	1152796905	prst:alveolates	2	989	Chittagong Veterinary and Animal Sciences University; University of Chittagong (HRRL)	Jul 13 2021 03:14:00:000PM
anml:basal metazoans	45264	GCF_013753865.1	475381253	prst:alveolates	2	52123	Columbia	Jul 29 2020 12:29:00:000PM
anml:molluscs	36097	GCA_008038995.1	1762655385	prst:alveolates	4	11697	CSIRO	Aug 20 2019 04:06:00:000PM
anml:mammals	30538	GCF_000164845.4	2118870233	prst:alveolates	20	19732	Deakin University	Jul 15 2019 02:52:00:000PM
anml:primates	143351	GCA_008750935.1	2583971501	prst:alveolates	1	1460	Duke University	Sep 30 2019 07:12:00:000PM
plnt:plants	4513	GCA_900067785.1	316110194	prst:alveolates	3	725	DUNDEE	Feb 14 2019 07:37:00:000PM
anml:birds	43311	GCA_014363165.1	1105963355	prst:alveolates	1	664	Environmental Genomics Office, Center for Enviromental Biology and Ecosystem Studies, National Institute for Environmental Studies	Aug 22 2020 11:22:00:000PM
anml:rodents	329620	GCA_001685095.1	2265966243	prst:alveolates	1	634	Erasmus medical center (ErasmusMC)	Jul 14 2016 11:16:00:000AM
anml:insects	36667	GCA_002233535.1	1248087067	prst:alveolates	1	896	Faculdade de Ciencias, Universidade de Lisboa	Jul 25 2017 03:50:00:000PM
anml:insects	2064775	GCA_018246235.1	425744864	prst:alveolates	1	4840	Florida Museum of Natural History	May 3 2021 06:35:00:000PM
anml:insects	1882922	GCA_018230465.1	614999084	prst:alveolates	1	1126	Florida Museum of Natural History	May 3 2021 08:11:00:000AM
anml:insects	1653868	GCA_018232805.1	50758358	prst:alveolates	1	612	Florida Museum of Natural History	May 3 2021 08:59:00:000AM
anml:insects	76206	GCA_022343385.1	819168563	prst:alveolates	1	578	Florida Museum of Natural History	Feb 18 2022 12:49:00:000PM
anml:insects	2585931	GCA_018239505.1	366082179	prst:alveolates	2	565	Florida Museum of Natural History	May 3 2021 11:58:00:000AM
anml:insects	354984	GCA_018251755.1	366892780	prst:alveolates	1	246	Florida Museum of Natural History	May 3 2021 09:04:00:000PM
anml:insects	6853	GCA_010883065.1	2058764397	prst:alveolates	1	1071	Fudan University	Feb 20 2020 05:46:00:000PM
anml:insects	249508	GCA_018107765.1	238234246	prst:alveolates	2	1021	Fundacion para el estudio de especies invasoras	Apr 20 2021 03:38:00:000PM
prok:g-proteobacteria	317013	GCF_900234525.1	5311729	prst:alveolates	1	235	Genoscope CEA	Dec 22 2017 03:43:00:000PM
prok:g-proteobacteria	28141	GCF_002978035.1	4423117	prst:alveolates	1	435	Guangdong Institute of Microbiology, Guangzhou city, China	Mar 7 2018 09:44:00:000AM
prok:high GC Gram+	2758661	GCF_024341885.1	4165676	prst:alveolates	1	1135	Gunma University	Jul 5 2022 09:56:00:000PM
anml:birds	889801	GCA_003342915.1	1122047781	prst:alveolates	1	1173	Harvard University	Jul 26 2018 08:41:00:000AM
anml:basal metazoans	1085956	GCA_022478855.1	254310768	prst:alveolates	1	297	Huazhong Agricultural Univeristy	Mar 1 2022 11:01:00:000AM
anml:insects	72550	GCA_019329825.1	372387777	prst:alveolates	2	5231	ICAR-CPCRI, Kasaragod	Jul 23 2021 08:45:00:000AM
anml:insects	7380	GCA_001735585.1	532827421	prst:alveolates	2	2743	Indiana University-Purdue University Indianapolis (IUPUI)	Sep 19 2016 07:57:00:000PM
anml:insects	7380	GCA_001735545.1	549932840	prst:alveolates	1	1396	Indiana University-Purdue University Indianapolis (IUPUI)	Sep 19 2016 06:16:00:000PM
anml:insects	199937	GCA_900474265.1	1937566174	prst:alveolates	25	22288	INSTITUTE OF EVOLUTIONARY BIOLOGY	Dec 4 2018 04:15:00:000PM
anml:insects	75169	GCA_900474195.1	1877197301	prst:alveolates	34	21246	INSTITUTE OF EVOLUTIONARY BIOLOGY	Dec 4 2018 09:44:00:000AM
anml:insects	75152	GCA_900474205.1	1713399768	prst:alveolates	27	17086	INSTITUTE OF EVOLUTIONARY BIOLOGY	Dec 4 2018 04:57:00:000AM
anml:insects	75162	GCA_900474215.1	1869313883	prst:alveolates	21	14126	INSTITUTE OF EVOLUTIONARY BIOLOGY	Dec 4 2018 07:09:00:000AM
anml:insects	207806	GCA_900490055.1	2060851172	prst:alveolates	9	8952	INSTITUTE OF EVOLUTIONARY BIOLOGY	Dec 13 2018 11:48:00:000AM
anml:insects	351381	GCA_900490065.1	2569683019	prst:alveolates	9	6020	INSTITUTE OF EVOLUTIONARY BIOLOGY	Dec 4 2018 11:19:00:000PM
anml:insects	63433	GCA_015476485.1	323668388	prst:alveolates	1	3921	Institute of Plant Physiology and Ecology,SIBS,CAS	Nov 15 2020 06:51:00:000PM
anml:birds	274622	GCA_017589585.1	1112484139	prst:alveolates	1	928	Institute of Zoology, Chinese Academy of Sciences	Mar 26 2021 08:29:00:000AM
anml:birds	227169	GCA_011057875.1	1201761903	prst:alveolates	1	1325	International Fund for Houbara Conservation	Mar 2 2020 01:18:00:000PM
anml:basal metazoans	329728	GCA_026122405.1	810762527	prst:alveolates	388832	236046573	IRIDIAN GENOMES	Nov 10 2022 08:09:00:000AM
anml:basal metazoans	1206978	GCA_026546935.1	926984946	prst:alveolates	459806	162921358	IRIDIAN GENOMES	Nov 30 2022 12:54:00:000PM
anml:basal metazoans	134933	GCA_026546465.1	723120211	prst:alveolates	400435	147304553	IRIDIAN GENOMES	Nov 30 2022 12:49:00:000PM
anml:basal metazoans	862612	GCA_025448215.1	676215966	prst:alveolates	330104	114260254	IRIDIAN GENOMES	Sep 27 2022 11:02:00:000PM
anml:basal metazoans	417481	GCA_027575235.1	990472796	prst:alveolates	115333	35214285	IRIDIAN GENOMES	Jan 6 2023 10:29:00:000AM
anml:basal metazoans	334445	GCA_025403565.1	708400991	prst:alveolates	99677	30505654	IRIDIAN GENOMES	Sep 26 2022 10:52:00:000AM
anml:basal metazoans	329727	GCA_025331005.1	497812403	prst:alveolates	99469	29455405	IRIDIAN GENOMES	Sep 20 2022 08:10:00:000PM
anml:basal metazoans	167633	GCA_025447995.1	481906636	prst:alveolates	24976	10773949	Iridian Genomes	Sep 27 2022 10:56:00:000PM
anml:basal metazoans	504656	GCA_027575285.1	677021558	prst:alveolates	33443	10683482	Iridian Genomes	Jan 6 2023 10:27:00:000AM
anml:basal metazoans	2923275	GCA_028564885.1	507981504	prst:alveolates	13019	9680862	Iridian Genomes	Feb 9 2023 08:05:00:000AM
anml:basal metazoans	175771	GCA_015164035.2	275015094	prst:alveolates	4966	4397967	IRIDIAN GENOMES	Oct 20 2022 08:57:00:000AM
anml:basal metazoans	645706	GCA_011800005.2	294907392	prst:alveolates	14221	4020417	IRIDIAN GENOMES	Nov 30 2022 12:58:00:000PM
anml:basal metazoans	38281	GCA_011763375.2	278966790	prst:alveolates	2238	1924175	IRIDIAN GENOMES	Sep 26 2022 09:56:00:000AM
anml:basal metazoans	2614787	GCA_025434845.1	880046452	prst:alveolates	1341	1779283	Iridian Genomes	Sep 27 2022 02:49:00:000PM
anml:basal metazoans	2614786	GCA_025400075.1	726025848	prst:alveolates	952	1541913	Iridian Genomes	Sep 25 2022 10:57:00:000PM
anml:basal metazoans	2608290	GCA_025400095.1	583317065	prst:alveolates	540	1008335	Iridian Genomes	Sep 25 2022 10:57:00:000PM
anml:basal metazoans	2461342	GCA_027575215.1	768795048	prst:alveolates	1610	481953	Iridian Genomes	Jan 6 2023 10:29:00:000AM
anml:basal metazoans	2493141	GCA_026546875.1	346410713	prst:alveolates	1697	443877	IRIDIAN GENOMES	Nov 30 2022 12:54:00:000PM
anml:basal metazoans	2840130	GCA_025434785.1	690968272	prst:alveolates	1541	412777	Iridian Genomes	Sep 27 2022 02:48:00:000PM
anml:basal metazoans	6118	GCA_024752375.1	428330991	prst:alveolates	172	136823	IRIDIAN GENOMES	Aug 27 2022 10:41:00:000PM
anml:basal metazoans	1643395	GCA_027574985.1	539628319	prst:alveolates	209	55417	Iridian Genomes	Jan 6 2023 10:26:00:000AM
anml:basal metazoans	513426	GCA_025403605.1	549208561	prst:alveolates	122	35807	Iridian Genomes	Sep 26 2022 10:51:00:000AM
anml:basal metazoans	6123	GCA_015163945.2	297322833	prst:alveolates	108	27672	IRIDIAN GENOMES	Nov 30 2022 12:55:00:000PM
anml:basal metazoans	2840131	GCA_025403545.1	768013631	prst:alveolates	71	26966	Iridian Genomes	Sep 26 2022 10:53:00:000AM
anml:basal metazoans	1643393	GCA_025448255.1	918735318	prst:alveolates	61	22695	Iridian Genomes	Sep 27 2022 11:11:00:000PM
anml:basal metazoans	2608291	GCA_027575125.1	859641056	prst:alveolates	55	21779	Iridian Genomes	Jan 6 2023 10:29:00:000AM
anml:basal metazoans	2039481	GCA_011763395.2	437629324	prst:alveolates	68	18535	IRIDIAN GENOMES	Jan 3 2023 09:10:00:000AM
anml:basal metazoans	328561	GCA_026546655.1	566019393	prst:alveolates	19	16410	IRIDIAN GENOMES	Nov 30 2022 12:52:00:000PM
anml:basal metazoans	2723959	GCA_026546615.1	367864585	prst:alveolates	43	15931	Iridian Genomes	Nov 30 2022 12:51:00:000PM
anml:basal metazoans	328570	GCA_025403585.1	593601463	prst:alveolates	32	14212	Iridian Genomes	Sep 26 2022 10:52:00:000AM
anml:basal metazoans	2073167	GCA_024741335.1	501183593	prst:alveolates	15	9051	IRIDIAN GENOMES	Aug 24 2022 10:51:00:000PM
anml:basal metazoans	880219	GCA_009936425.2	258930084	prst:alveolates	31	8806	IRIDIAN GENOMES	Jan 3 2023 09:13:00:000AM
anml:basal metazoans	686687	GCA_010016065.1	1286918252	prst:alveolates	14	8269	IRIDIAN GENOMES	Jan 30 2020 03:44:00:000PM
anml:basal metazoans	1285665	GCA_026260235.1	372657702	prst:alveolates	3	6978	Iridian Genomes	Nov 21 2022 11:45:00:000AM
anml:basal metazoans	134931	GCA_025331085.1	511954568	prst:alveolates	6	5646	IRIDIAN GENOMES	Sep 20 2022 08:11:00:000PM
anml:basal metazoans	487818	GCA_024336925.1	561540504	prst:alveolates	15	5211	Iridian Genomes	Jul 20 2022 08:53:00:000AM
anml:basal metazoans	2608284	GCA_025434825.1	505133066	prst:alveolates	6	4923	Iridian Genomes	Sep 27 2022 02:45:00:000PM
anml:basal metazoans	760129	GCA_026413505.1	432671475	prst:alveolates	6	4043	IRIDIAN GENOMES	Nov 27 2022 12:20:00:000PM
anml:basal metazoans	2073168	GCA_025434805.1	492361077	prst:alveolates	5	3437	IRIDIAN GENOMES	Sep 27 2022 02:46:00:000PM
anml:basal metazoans	2039479	GCA_015164055.2	401785703	prst:alveolates	10	3418	IRIDIAN GENOMES	Jan 3 2023 09:10:00:000AM
anml:basal metazoans	2292721	GCA_010016025.1	1400697547	prst:alveolates	6	3380	IRIDIAN GENOMES	Jan 30 2020 03:15:00:000PM
anml:basal metazoans	2712102	GCA_025448195.1	639589115	prst:alveolates	11	3156	Iridian Genomes	Sep 27 2022 11:01:00:000PM
anml:basal metazoans	672230	GCA_024741275.1	467325690	prst:alveolates	2	3131	Iridian Genomes	Aug 24 2022 10:36:00:000PM
anml:basal metazoans	2923275	GCA_028564885.1	507981504	plnt:plants	1	1357	Iridian Genomes	Feb 9 2023 08:05:00:000AM
anml:basal metazoans	2608285	GCA_026167885.1	485766386	prst:alveolates	1	1346	Iridian Genomes	Nov 14 2022 08:20:00:000AM
anml:basal metazoans	1206978	GCA_026546935.1	926984946	virs:viruses	1	907	IRIDIAN GENOMES	Nov 30 2022 12:54:00:000PM
anml:basal metazoans	128124	GCA_003687565.2	620643343	prst:alveolates	1	870	IRIDIAN GENOMES	Nov 30 2022 12:57:00:000PM
anml:basal metazoans	798146	GCA_026413305.1	373613569	prst:alveolates	3	762	Iridian Genomes	Nov 27 2022 12:20:00:000PM
anml:basal metazoans	1291152	GCA_009858155.2	398541118	prst:alveolates	2	700	IRIDIAN GENOMES	Nov 30 2022 12:56:00:000PM
anml:basal metazoans	1853779	GCA_028565695.1	459937682	prst:alveolates	1	583	Iridian Genomes	Feb 9 2023 08:10:00:000AM
anml:basal metazoans	134933	GCA_026546465.1	723120211	virs:eukaryotic viruses	1	541	IRIDIAN GENOMES	Nov 30 2022 12:49:00:000PM
anml:basal metazoans	58815	GCA_025770025.1	243681559	prst:alveolates	1	511	IRIDIAN GENOMES	Oct 20 2022 09:00:00:000AM
anml:basal metazoans	329728	GCA_026122405.1	810762527	virs:prokaryotic viruses	1	426	IRIDIAN GENOMES	Nov 10 2022 08:09:00:000AM
anml:basal metazoans	2839827	GCA_025403525.1	663987347	prst:alveolates	1	245	Iridian Genomes	Sep 26 2022 10:51:00:000AM
anml:basal metazoans	541214	GCA_027575005.1	748645361	prst:alveolates	1	240	Iridian Genomes	Jan 6 2023 10:28:00:000AM
anml:birds	258803	GCA_025802475.1	936493610	prst:alveolates	373	100114	Iridian Genomes	Oct 23 2022 11:51:00:000PM
anml:birds	492513	GCA_011317185.2	1118851761	prst:alveolates	43	43206	IRIDIAN GENOMES	Nov 14 2022 08:21:00:000AM
anml:birds	223475	GCA_025435075.1	1239587557	prst:alveolates	19	11770	Iridian Genomes	Sep 27 2022 03:14:00:000PM
anml:birds	867386	GCA_026283705.1	1152608832	prst:alveolates	3	10620	Iridian Genomes	Nov 22 2022 09:56:00:000AM
anml:birds	178892	GCA_026284745.1	1403432493	prst:alveolates	3	8698	Iridian Genomes	Nov 22 2022 01:59:00:000PM
anml:birds	252783	GCA_025802315.1	1310946357	prst:alveolates	7	5518	Iridian Genomes	Oct 23 2022 11:32:00:000PM
anml:birds	51908	GCA_026284665.1	1154811290	prst:alveolates	2	4566	IRIDIAN GENOMES	Nov 22 2022 01:58:00:000PM
anml:birds	274062	GCA_025629905.1	1144405601	prst:alveolates	1	4461	Iridian Genomes	Oct 8 2022 11:06:00:000PM
anml:birds	345744	GCA_025435035.1	1238767795	prst:alveolates	5	4262	Iridian Genomes	Sep 27 2022 03:11:00:000PM
anml:birds	211511	GCA_010014865.2	1128083870	prst:alveolates	5	3923	IRIDIAN GENOMES	Nov 27 2022 12:41:00:000PM
anml:birds	136503	GCA_026283805.1	1152527767	prst:alveolates	3	3760	Iridian Genomes	Nov 22 2022 09:56:00:000AM
anml:birds	274059	GCA_025447915.1	1085078357	prst:alveolates	1	3063	Iridian Genomes	Sep 27 2022 10:47:00:000PM
anml:birds	1743360	GCA_025629985.1	1116532645	prst:alveolates	1	3052	Iridian Genomes	Oct 8 2022 11:02:00:000PM
anml:birds	234075	GCA_026413525.1	1235691731	prst:alveolates	4	2882	Iridian Genomes	Nov 27 2022 12:21:00:000PM
anml:birds	311892	GCA_026284565.1	1160083864	prst:alveolates	3	2832	Iridian Genomes	Nov 22 2022 01:58:00:000PM
anml:birds	178888	GCA_024337085.1	1155555443	prst:alveolates	1	2749	Iridian Genomes	Jul 20 2022 08:53:00:000AM
anml:birds	867391	GCA_024361765.1	1353365653	prst:alveolates	2	2522	Iridian Genomes	Jul 21 2022 12:13:00:000AM
anml:birds	2231426	GCA_025447775.1	1013858382	prst:alveolates	3	2310	IRIDIAN GENOMES	Sep 27 2022 10:44:00:000PM
anml:birds	867390	GCA_024320895.1	1115336859	prst:alveolates	3	2305	Iridian Genomes	Jul 18 2022 10:50:00:000PM
anml:birds	1107398	GCA_026284865.1	1341585938	prst:alveolates	5	2245	Iridian Genomes	Nov 22 2022 01:59:00:000PM
anml:birds	311883	GCA_024363065.1	1244366817	prst:alveolates	3	2116	Iridian Genomes	Jul 21 2022 10:12:00:000AM
anml:birds	342359	GCA_027559835.1	1040822607	prst:alveolates	1	1925	IRIDIAN GENOMES	Jan 3 2023 09:09:00:000AM
anml:birds	2022865	GCA_024499995.1	1247391346	prst:alveolates	3	1767	Iridian Genomes	Aug 1 2022 01:14:00:000PM
anml:birds	1230190	GCA_024363045.1	1126680219	prst:alveolates	5	1668	Iridian Genomes	Jul 21 2022 10:12:00:000AM
anml:birds	248153	GCA_026546585.1	1066295304	virs:viruses	1	1536	Iridian Genomes	Nov 30 2022 12:51:00:000PM
anml:birds	1381581	GCA_026122665.1	1142750823	prst:alveolates	2	1380	Iridian Genomes	Nov 10 2022 01:20:00:000PM
anml:birds	252800	GCA_027575045.1	1200166840	prst:alveolates	1	1330	Iridian Genomes	Jan 6 2023 10:26:00:000AM
anml:birds	311898	GCA_026284525.1	1191394086	prst:alveolates	2	1163	Iridian Genomes	Nov 22 2022 01:58:00:000PM
anml:birds	311899	GCA_024496005.1	1141345635	prst:alveolates	1	1160	Iridian Genomes	Jul 30 2022 11:07:00:000PM
anml:birds	57426	GCA_028565915.1	1123667048	prst:alveolates	1	1144	IRIDIAN GENOMES	Feb 9 2023 08:08:00:000AM
anml:birds	433633	GCA_027564225.1	1202133214	virs:eukaryotic viruses	1	1132	Iridian Genomes	Jan 3 2023 02:51:00:000PM
anml:birds	176074	GCA_010014875.2	1131212449	prst:alveolates	3	1100	IRIDIAN GENOMES	Jul 29 2022 10:23:00:000AM
anml:birds	190152	GCA_024331645.1	1154348305	prst:alveolates	3	1090	Iridian Genomes	Jul 19 2022 11:16:00:000PM
anml:birds	2868390	GCA_025448235.1	1379378937	prst:alveolates	4	1068	Iridian Genomes	Sep 27 2022 11:10:00:000PM
anml:birds	488310	GCA_024611175.1	1183465244	prst:alveolates	2	1017	IRIDIAN GENOMES	Aug 10 2022 10:31:00:000AM
anml:birds	321117	GCA_027575105.1	1253870908	prst:alveolates	1	921	Iridian Genomes	Jan 6 2023 10:26:00:000AM
anml:birds	311896	GCA_015163975.2	1175322969	prst:alveolates	1	846	IRIDIAN GENOMES	Nov 27 2022 12:20:00:000PM
anml:birds	311887	GCA_026284705.1	1177329815	prst:alveolates	1	681	Iridian Genomes	Nov 22 2022 01:59:00:000PM
anml:birds	2767950	GCA_026770055.1	1118013076	prst:alveolates	1	670	Iridian Genomes	Dec 9 2022 08:36:00:000AM
anml:birds	141834	GCA_025448155.1	1171361419	prst:alveolates	1	662	Iridian Genomes	Sep 27 2022 10:56:00:000PM
anml:birds	867384	GCA_026284685.1	1149823348	prst:alveolates	1	599	Iridian Genomes	Nov 22 2022 01:57:00:000PM
anml:birds	453957	GCA_025630005.1	1321966957	prst:alveolates	1	548	Iridian Genomes	Oct 8 2022 11:05:00:000PM
anml:birds	1118838	GCA_026284605.1	1144104950	prst:alveolates	1	545	Iridian Genomes	Nov 22 2022 01:57:00:000PM
anml:birds	175830	GCA_027563805.1	1104977868	prst:alveolates	1	503	Iridian Genomes	Jan 3 2023 02:53:00:000PM
anml:birds	311894	GCA_026284585.1	1260484914	prst:alveolates	1	368	Iridian Genomes	Nov 22 2022 01:59:00:000PM
anml:birds	638628	GCA_026284785.1	1171347932	prst:alveolates	1	272	Iridian Genomes	Nov 22 2022 01:57:00:000PM
anml:crustaceans	111067	GCA_028571265.1	609410934	prst:alveolates	4	3158	Iridian Genomes	Feb 9 2023 08:09:00:000AM
anml:crustaceans	2689303	GCA_028571025.1	657676259	prst:alveolates	1	1693	IRIDIAN GENOMES	Feb 9 2023 08:07:00:000AM
anml:echinoderms	2665490	GCA_027574785.1	460520177	prst:alveolates	631	164333	IRIDIAN GENOMES	Jan 6 2023 10:26:00:000AM
anml:echinoderms	1902855	GCA_025399915.1	171706426	prst:alveolates	16	10001	Iridian Genomes	Sep 25 2022 10:42:00:000PM
anml:echinoderms	869196	GCA_025400115.1	1232190579	prst:alveolates	2	1167	Iridian Genomes	Sep 25 2022 10:58:00:000PM
anml:insects	76195	GCA_026546675.1	320391385	prst:alveolates	438	113528	Iridian Genomes	Nov 30 2022 12:52:00:000PM
anml:insects	75169	GCA_011634705.1	1412754889	prst:alveolates	4	13104	IRIDIAN GENOMES	Mar 23 2020 10:22:00:000AM
anml:insects	761588	GCA_028571205.1	521800013	prst:alveolates	14	10382	Iridian Genomes	Feb 9 2023 08:07:00:000AM
anml:insects	2049097	GCA_027564475.1	425202635	prst:alveolates	1	5692	Iridian Genomes	Jan 3 2023 02:51:00:000PM
anml:insects	1886649	GCA_025400035.1	201379200	prst:alveolates	4	4417	IRIDIAN GENOMES	Sep 25 2022 10:43:00:000PM
anml:insects	2302820	GCA_010014905.2	1254097287	prst:alveolates	5	3554	IRIDIAN GENOMES	Oct 20 2022 08:59:00:000AM
anml:insects	135868	GCA_027574885.1	332694839	prst:alveolates	1	3368	IRIDIAN GENOMES	Jan 6 2023 10:27:00:000AM
anml:insects	2822343	GCA_011762715.2	1019991598	prst:alveolates	1	3168	IRIDIAN GENOMES	Feb 9 2023 08:17:00:000AM
anml:insects	347323	GCA_027574845.1	175684349	prst:alveolates	1	729	IRIDIAN GENOMES	Jan 6 2023 10:27:00:000AM
anml:insects	44680	GCA_011763675.2	226135800	prst:alveolates	1	511	IRIDIAN GENOMES	Dec 8 2022 01:52:00:000PM
anml:molluscs	262604	GCA_025770095.1	1190951304	prst:alveolates	1	2218	Iridian Genomes	Oct 20 2022 09:01:00:000AM
anml:molluscs	231999	GCA_011762755.2	537167073	prst:alveolates	1	635	IRIDIAN GENOMES	Nov 30 2022 12:57:00:000PM
fung:ascomycetes	260659	GCA_028566015.1	561341996	prst:alveolates	1	1576	Iridian Genomes	Feb 9 2023 08:09:00:000AM
fung:ascomycetes	2699371	GCA_025802455.1	532780510	prst:alveolates	1	1559	Iridian Genomes	Oct 23 2022 11:36:00:000PM
plnt:mosses	37427	GCA_011763485.2	640967017	prst:alveolates	1	980	IRIDIAN GENOMES	Nov 10 2022 08:07:00:000AM
plnt:plants	2303041	GCA_025434765.1	838545021	prst:alveolates	2763	741388	Iridian Genomes	Sep 27 2022 02:48:00:000PM
plnt:plants	2768048	GCA_024582655.1	1325754177	prst:alveolates	768	204239	Iridian Genomes	Aug 6 2022 11:56:00:000PM
plnt:plants	1471847	GCA_027568935.1	763890317	prst:alveolates	73	62073	Iridian Genomes	Jan 3 2023 02:51:00:000PM
plnt:plants	395290	GCA_028570905.1	222726871	prst:alveolates	33	30118	Iridian Genomes	Feb 9 2023 08:05:00:000AM
plnt:plants	2303059	GCA_027563845.1	548290955	prst:alveolates	31	27619	Iridian Genomes	Jan 3 2023 02:51:00:000PM
plnt:plants	57948	GCA_025631235.1	238565318	prst:alveolates	18	13795	Iridian Genomes	Oct 9 2022 10:40:00:000PM
plnt:plants	2589494	GCA_027123815.1	1073930510	prst:alveolates	7	3736	Iridian Genomes	Dec 20 2022 02:01:00:000PM
plnt:plants	383670	GCA_026257165.1	768820061	prst:alveolates	9	2374	Iridian Genomes	Nov 21 2022 10:57:00:000AM
plnt:plants	2589496	GCA_027563825.1	712302707	prst:alveolates	2	1445	Iridian Genomes	Jan 3 2023 02:52:00:000PM
plnt:plants	4376	GCA_028571085.1	1317874710	prst:alveolates	5	1142	Iridian Genomes	Feb 9 2023 08:08:00:000AM
plnt:plants	2071455	GCA_026122645.1	216705797	prst:alveolates	1	556	Iridian Genomes	Nov 10 2022 01:20:00:000PM
anml:molluscs	61716	GCA_015501135.1	4009598772	prst:alveolates	3	1443	James Cook University	Nov 16 2020 11:57:00:000AM
anml:crustaceans	293153	GCA_002091895.1	1948953281	prst:alveolates	5	1981	JT Biohistory Research Hall	Apr 3 2017 09:30:00:000PM
anml:crustaceans	142080	GCA_002091915.1	953555114	prst:alveolates	4	1375	JT Biohistory Research Hall	Mar 31 2017 07:55:00:000PM
prok:firmicutes	1329	GCF_002770555.1	2251539	prst:alveolates	1	852	Laboratory of Infectious Diseases, Kitasato Institute for Life Sciences, Kitasato University	Nov 6 2017 08:44:00:000PM
anml:insects	325643	GCA_002778355.1	3802633449	prst:alveolates	3	1310	Landcare Research	Nov 16 2017 04:44:00:000PM
prok:bacteria	1938618	GCF_007859765.1	6765537	prst:alveolates	1	2512	Leibniz-Institute DSMZ German Collection of Microorganisms and Cell Cultures	Aug 7 2019 09:40:00:000AM
anml:birds	311356	GCA_013186435.1	1046948833	prst:alveolates	1	1829	LNCC	May 28 2020 03:11:00:000PM
anml:worms	169957	GCA_020405105.1	475020277	prst:alveolates	4	1835	Manonmaniam Sundaranar University	Oct 10 2021 12:12:00:000AM
plnt:plants	157746	GCA_027742795.1	474083933	virs:viruses	1	694	National Science and Technology Development Agency	Jan 11 2023 01:50:00:000PM
anml:insects	75157	GCA_932066315.1	1372018826	prst:alveolates	9	18277	NATURHISTORISKA RIKSMUSEET	Mar 11 2022 05:52:00:000AM
anml:insects	75169	GCA_932062195.1	989550339	prst:alveolates	5	7567	NATURHISTORISKA RIKSMUSEET	Mar 11 2022 05:12:00:000AM
anml:insects	75166	GCA_932072015.1	1038231360	prst:alveolates	3	5402	NATURHISTORISKA RIKSMUSEET	Mar 11 2022 05:31:00:000AM
anml:insects	75165	GCA_932074435.1	1186781989	prst:alveolates	4	3683	NATURHISTORISKA RIKSMUSEET	Mar 23 2022 01:56:00:000AM
anml:insects	199937	GCA_932178445.1	1626963434	prst:alveolates	1	832	NATURHISTORISKA RIKSMUSEET	Mar 29 2022 12:09:00:000PM
anml:insects	1569773	GCA_014529405.1	767846946	prst:alveolates	2	1069	Neoneuromus ignobilis	Sep 11 2020 03:11:00:000PM
anml:mammals	59556	GCA_006410935.1	2724978760	prst:alveolates	2	2641	Northwestern Polytechnical University	Jun 24 2019 03:03:00:000PM
anml:insects	6853	GCA_004102145.1	1889451550	virs:eukaryotic viruses	1	644	Ocean College, Qinzhou University	Jan 22 2019 10:07:00:000AM
anml:insects	7160	GCA_001574995.1	1341044778	prst:alveolates	3	4298	Polo Innovazione di Genomica, Genetica e Biologia	Dec 22 2015 02:00:00:000PM
anml:mammals	273917	GCA_013265495.1	2026803740	prst:alveolates	7	9196	Shanxi Agricultural University	Jun 2 2020 11:46:00:000AM
anml:mammals	273908	GCA_013239625.1	2050533365	prst:alveolates	7	6863	Shanxi Agricultural University	Jun 2 2020 11:46:00:000AM
anml:birds	9054	GCF_004143745.1	1017524032	prst:alveolates	2	673	Shenzhen University	Feb 6 2019 04:24:00:000PM
plnt:plants	62751	GCA_004151065.2	12310876389	prst:alveolates	24	22349	Siberian Federal University	Dec 9 2022 06:42:00:000AM
anml:birds	415023	GCF_025592945.1	1121284527	prst:alveolates	1	2673	Smithsonian Institution National Museum of Natural History	Oct 5 2022 03:07:00:000PM
plnt:plants	1477589	GCA_009866635.1	121494831	prst:alveolates	85	40030	Southern Illinois University	Jan 14 2020 07:22:00:000AM
plnt:plants	1477589	GCA_009866635.1	121494831	anml:mammals	1	605	Southern Illinois University	Jan 14 2020 07:22:00:000AM
prok:firmicutes	1309	GCF_001625005.1	2050195	prst:alveolates	1	306	Texas A&M	Apr 20 2016 01:29:00:000PM
anml:birds	9014	GCA_000599465.2	1254146751	prst:alveolates	2	8682	Texas A&M University	Jul 13 2017 11:24:00:000AM
anml:birds	9014	GCA_000599485.1	1042054936	prst:alveolates	4	2335	Texas A&M University	Mar 20 2014 08:13:00:000PM
anml:insects	2729040	GCA_022817205.1	384330414	prst:alveolates	11	6182	The Ohio State University	Apr 5 2022 08:42:00:000AM
anml:insects	2729057	GCA_022816945.1	227922377	prst:alveolates	10	5229	The Ohio State University	Apr 5 2022 08:45:00:000AM
anml:insects	2729029	GCA_022817425.1	351408921	prst:alveolates	2	2722	The Ohio State University	Apr 5 2022 08:43:00:000AM
anml:insects	2729035	GCA_022817365.1	391175982	prst:alveolates	4	2659	The Ohio State University	Apr 5 2022 08:44:00:000AM
anml:insects	2729044	GCA_022817165.1	388469288	prst:alveolates	3	2112	The Ohio State University	Apr 5 2022 08:44:00:000AM
anml:insects	2729027	GCA_022817485.1	242249060	prst:alveolates	2	980	The Ohio State University	Apr 5 2022 08:42:00:000AM
anml:insects	2729061	GCA_022817645.1	389480550	prst:alveolates	2	971	The Ohio State University	Apr 5 2022 08:43:00:000AM
anml:insects	2729042	GCA_022817145.1	211206980	prst:alveolates	2	765	The Ohio State University	Apr 5 2022 08:43:00:000AM
anml:insects	2729059	GCA_022816865.1	149861818	virs:viruses	1	696	The Ohio State University	Apr 5 2022 08:44:00:000AM
anml:insects	2729034	GCA_022817385.1	434907371	virs:eukaryotic viruses	1	453	The Ohio State University	Apr 5 2022 08:44:00:000AM
prok:planctomycetes	2053591	GCA_020426595.1	5964428	prst:alveolates	5	2704	The University Hong Kong
prok:planctomycetes	2026779	GCA_020426545.1	6414233	prst:alveolates	3	2239	The University Hong Kong
prok:planctomycetes	2026779	GCA_020426305.1	4647978	prst:alveolates	1	596	The University Hong Kong
prok:planctomycetes	2053591	GCA_020426755.1	6853874	prst:alveolates	1	591	The University Hong Kong
anml:insects	2726096	GCA_018906915.1	324138658	prst:alveolates	8	2932	The University of Georgia	Jun 16 2021 04:09:00:000PM
anml:insects	2726096	GCA_018906915.1	324138658	prst:alveolates	8	2932	The University of Georgia
prok:CFB group bacteria	2202734	GCA_028279185.1	5393569	prst:alveolates	2	2406	The University of Melbourne
prok:g-proteobacteria	1892382	GCA_027942495.1	6937589	prst:alveolates	6	8049	The University of Melbourne
prok:g-proteobacteria	1913989	GCA_018654175.1	4531588	prst:alveolates	1	3203	The University of Melbourne
anml:insects	270528	GCA_010645185.1	307102115	prst:alveolates	16	7490	The University of Queensland	Feb 14 2020 02:11:00:000PM
anml:insects	270528	GCA_010645185.1	307102115	prst:alveolates	16	7490	The University of Queensland
anml:insects	270529	GCA_011634955.1	554876457	prst:alveolates	1	505	The University of Queensland	Mar 23 2020 10:22:00:000AM
anml:insects	270529	GCA_011634955.1	554876457	prst:alveolates	1	505	The University of Queensland
anml:fishes	7937	GCA_002723815.1	1151067796	prst:alveolates	1	307	Tohoku National Fisheries Research Institute	Oct 25 2017 01:58:00:000AM
anml:fishes	7937	GCA_002723815.1	1151067796	prst:alveolates	1	307	Tohoku National Fisheries Research Institute
anml:birds	9103	GCF_000146605.3	1115474681	prst:alveolates	5	3652	Turkey Genome Consortium	Oct 21 2019 12:00:00:000AM
anml:birds	9103	GCF_000146605.3	1115474681	prst:alveolates	5	3652	Turkey Genome Consortium
anml:insects	204567	GCA_001014815.1	269281158	prst:alveolates	7	17260	UC Berkeley	May 28 2015 03:47:00:000PM
anml:insects	204567	GCA_001014815.1	269281158	prst:alveolates	7	17260	UC Berkeley
anml:insects	1577617	GCA_001015215.1	516230974	prst:alveolates	3	5505	UC Berkeley	May 29 2015 06:08:00:000PM
anml:insects	1577617	GCA_001015215.1	516230974	prst:alveolates	3	5505	UC Berkeley
anml:insects	139677	GCA_001015235.1	315521093	prst:alveolates	1	4353	UC Berkeley	May 29 2015 07:30:00:000PM
anml:insects	139677	GCA_001015235.1	315521093	prst:alveolates	1	4353	UC Berkeley
anml:insects	1577616	GCA_001015075.1	399685866	prst:alveolates	1	2913	UC Berkeley
anml:insects	88686	GCA_001015175.1	412270594	prst:alveolates	2	2785	UC Berkeley	May 29 2015 06:00:00:000PM
anml:insects	88686	GCA_001015175.1	412270594	prst:alveolates	2	2785	UC Berkeley
anml:insects	1577624	GCA_001015115.1	233053157	prst:alveolates	1	1273	UC Berkeley	May 29 2015 01:47:00:000PM
anml:insects	1577624	GCA_001015115.1	233053157	prst:alveolates	1	1273	UC Berkeley
anml:insects	594049	GCA_001017515.1	342257700	prst:alveolates	1	1001	UC Berkeley	Jun 1 2015 06:30:00:000PM
anml:insects	594049	GCA_001017515.1	342257700	prst:alveolates	1	1001	UC Berkeley
anml:insects	411427	GCA_008297655.1	2033432615	prst:alveolates	1	2458	UC Riverside	Sep 5 2019 04:59:00:000PM
anml:insects	411427	GCA_008297655.1	2033432615	prst:alveolates	1	2458	UC Riverside
anml:insects	94779	GCA_024586415.1	2897719934	prst:alveolates	2	2612	UFSCar	Aug 8 2022 01:06:00:000PM
anml:insects	94779	GCA_024586415.1	2897719934	prst:alveolates	2	2612	UFSCar
anml:basal metazoans	51769	GCA_900234385.1	400604393	prst:alveolates	48	10106	UIT	Aug 1 2018 06:44:00:000PM
anml:basal metazoans	51769	GCA_900234385.1	400604393	prst:alveolates	48	10106	UIT
anml:insects	629360	GCA_902151425.1	1153163518	prst:alveolates	1	3606	UNIL	Jul 3 2019 06:56:00:000PM
anml:insects	629360	GCA_902151425.1	1153163518	prst:alveolates	1	3606	UNIL
anml:insects	1922239	GCA_009823575.1	821362844	prst:alveolates	5	13521	Universite Lyon 1
anml:insects	1922239	GCA_009823575.1	821362844	prst:alveolates	4	8797	Universite Lyon 1	Dec 31 2019 01:43:00:000PM
anml:insects	2665449	GCA_011057455.1	530293777	prst:alveolates	6	3874	Universite Lyon 1	Mar 2 2020 01:10:00:000PM
anml:insects	2665449	GCA_011057455.1	530293777	prst:alveolates	6	3874	Universite Lyon 1
anml:insects	72550	GCA_026770155.1	367074222	prst:alveolates	17	72026	Universiti Putra Malaysia	Dec 9 2022 08:39:00:000AM
anml:insects	72550	GCA_026770155.1	367074222	prst:alveolates	17	72026	Universiti Putra Malaysia
anml:basal metazoans	2507563	GCA_004368075.1	143085447	prst:alveolates	3	4378	University of Bergen	Mar 25 2019 09:57:00:000AM
anml:basal metazoans	2507563	GCA_004368075.1	143085447	prst:alveolates	3	4378	University of Bergen
anml:basal metazoans	2924933	GCA_023091755.1	514221667	prst:alveolates	33	271079	University of California Santa Cruz	Apr 22 2022 02:35:00:000PM
anml:basal metazoans	2924933	GCA_023091755.1	514221667	prst:alveolates	33	271079	University of California Santa Cruz
fung:fungi	2213018	GCA_006912095.1	2054317516	prst:alveolates	1	587	University of California, Riverside	Jul 11 2019 03:28:00:000PM
fung:fungi	2213018	GCA_006912095.1	2054317516	prst:alveolates	1	587	University of California, Riverside
prok:a-proteobacteria	2945990	GCF_023892955.1	4098472	prst:alveolates	1	523	University of Chinese Academy of Sciences	Jun 23 2022 01:15:00:000AM
prok:a-proteobacteria	2945990	GCF_023892955.1	4098472	prst:alveolates	1	523	University of Chinese Academy of Sciences
anml:fishes	69242	GCA_000776015.1	1011849000	prst:alveolates	2	814	University of Colorado, Boulder	Nov 13 2014 12:52:00:000PM
anml:fishes	69242	GCA_000776015.1	1011849000	prst:alveolates	2	814	University of Colorado, Boulder
plnt:plants	474999	GCA_014843705.1	505373722	prst:alveolates	1	1709	University of Edinburgh	Oct 5 2020 08:00:00:000AM
plnt:plants	474999	GCA_014843705.1	505373722	prst:alveolates	1	1709	University of Edinburgh
prok:CFB group bacteria	2562116	GCA_025210575.1	3425010	prst:alveolates	1	4652	University of Florida
prok:firmicutes	1879010	GCA_025210655.1	3935983	prst:alveolates	1	2965	University of Florida
anml:basal metazoans	6088	GCA_004118135.1	1262382274	prst:alveolates	3	3821	University of Geneva	Jan 29 2019 03:59:00:000PM
anml:basal metazoans	6088	GCA_004118135.1	1262382274	prst:alveolates	3	3821	University of Geneva
anml:nematodes	390850	GCA_003693675.1	162967259	prst:alveolates	1	619	University of Hull	Oct 29 2018 03:04:00:000PM
anml:nematodes	390850	GCA_003693675.1	162967259	prst:alveolates	1	619	University of Hull
prok:a-proteobacteria	2478489	GCA_022361275.1	5949280	prst:alveolates	2	2185	University of Konstanz
prok:CFB group bacteria	2053541	GCA_022360235.1	1871772	prst:alveolates	3	3165	University of Konstanz
prok:d-proteobacteria	2044940	GCA_022361095.1	5221852	prst:alveolates	1	1343	University of Konstanz
prok:firmicutes	1879010	GCA_022360435.1	3534977	prst:alveolates	1	1805	University of Konstanz
prok:spirochetes	2026792	GCA_022360655.1	3622574	prst:alveolates	2	2625	University of Konstanz
anml:rodents	447135	GCA_001305785.1	3443072068	prst:alveolates	2	3005	University of Liverpool
anml:rodents	29092	GCA_001305995.1	3124140565	prst:alveolates	2	1342	University of Liverpool
anml:rodents	10129	GCA_001305905.1	3758143898	prst:alveolates	1	347	University of Liverpool
anml:basal metazoans	46731	GCF_003704095.1	234350878	prst:alveolates	2	6416	University of Miami	Oct 31 2018 09:44:00:000AM
anml:basal metazoans	46731	GCF_003704095.1	234350878	prst:alveolates	2	6416	University of Miami
anml:fishes	13095	GCA_004764525.1	1104676189	prst:alveolates	3	8654	University of Nebraska at Omaha
anml:insects	78185	GCA_004307685.1	219302412	prst:alveolates	1	4118	University of New Hampshire	Feb 27 2019 12:47:00:000PM
anml:insects	78185	GCA_004307685.1	219302412	prst:alveolates	1	4118	University of New Hampshire
anml:molluscs	109671	GCA_004329575.1	764480513	virs:eukaryotic viruses	1	272	University of New Mexico	Mar 6 2019 09:59:00:000AM
anml:molluscs	109671	GCA_004329575.1	764480513	virs:eukaryotic viruses	1	272	University of New Mexico
anml:worms	6161	GCA_001938525.1	854187087	prst:alveolates	7	7703	University of Oxford	Jan 6 2017 12:37:00:000PM
anml:worms	6161	GCA_001938525.1	854187087	prst:alveolates	7	7703	University of Oxford
prok:g-proteobacteria	1913989	GCA_009840835.1	2883482	prst:alveolates	1	8775	University of Queensland
prok:g-proteobacteria	1913989	GCA_009843635.1	4488177	prst:alveolates	1	8558	University of Queensland
prok:g-proteobacteria	1913989	GCA_009846145.1	4317282	prst:alveolates	1	1394	University of Queensland
prst:algae	260499	GCA_018397975.1	75200346	prst:alveolates	1	6664	University of Utah	May 18 2021 03:21:00:000PM
prst:algae	260499	GCA_018397975.1	75200346	prst:alveolates	1	6664	University of Utah
prok:bacteria	2026780	GCA_012961025.1	3974276	prst:alveolates	1	3051	University of Wisconsin-Madison
anml:fishes	42528	GCA_023558415.1	1239052167	prst:alveolates	1	345	UNR - CONICET	May 26 2022 11:11:00:000AM
anml:fishes	42528	GCA_023558415.1	1239052167	prst:alveolates	1	345	UNR - CONICET
anml:insects	313031	GCA_026225885.1	254516172	prst:alveolates	1	979	USDA-ARS	Nov 17 2022 04:11:00:000PM
anml:insects	313031	GCF_026225885.1	254516172	prst:alveolates	1	979	USDA-ARS
anml:nematodes	13658	GCA_001039655.1	322765759	prst:alveolates	5	18690	UZK	Jan 8 2014 11:09:00:000PM
anml:nematodes	13658	GCA_001039655.1	322765759	prst:alveolates	5	18690	UZK
anml:basal metazoans	419443	GCA_947652475.1	416758951	prst:alveolates	66	1662328	WELLCOME SANGER INSTITUTE	Dec 21 2022 12:30:00:000AM
anml:basal metazoans	419443	GCA_947652475.1	416758951	prst:alveolates	66	1662328	WELLCOME SANGER INSTITUTE
anml:basal metazoans	46745	GCA_948470475.1	416866986	prst:alveolates	1	18824	WELLCOME SANGER INSTITUTE	Feb 3 2023 07:55:00:000AM
anml:basal metazoans	46745	GCA_948470475.1	416866986	prst:alveolates	1	18824	WELLCOME SANGER INSTITUTE
anml:basal metazoans	419443	GCA_947652115.1	368009085	prst:alveolates	1	10288	WELLCOME SANGER INSTITUTE	Dec 21 2022 09:36:00:000AM
anml:basal metazoans	419443	GCA_947652115.1	368009085	prst:alveolates	1	10288	WELLCOME SANGER INSTITUTE
anml:fishes	40693	GCA_943590805.1	833234898	prst:alveolates	2	4393	WELLCOME SANGER INSTITUTE	Jul 13 2022 03:27:00:000PM
anml:fishes	40693	GCA_943590805.1	833234898	prst:alveolates	2	4393	WELLCOME SANGER INSTITUTE
anml:fishes	271505	GCA_943594155.1	839260107	prst:alveolates	1	1578	WELLCOME SANGER INSTITUTE	Jul 13 2022 04:15:00:000PM
anml:fishes	271505	GCA_943594155.1	839260107	prst:alveolates	1	1578	WELLCOME SANGER INSTITUTE
anml:molluscs	80821	GCA_946902895.1	1153092446	prst:alveolates	3	51750	WELLCOME SANGER INSTITUTE	Sep 22 2022 12:34:00:000AM
anml:molluscs	80821	GCA_946902895.1	1153092446	prst:alveolates	3	51750	WELLCOME SANGER INSTITUTE
anml:molluscs	80821	GCA_946902885.1	933667447	prst:alveolates	2	30484	WELLCOME SANGER INSTITUTE	Sep 22 2022 11:30:00:000AM
anml:molluscs	80821	GCA_946902885.1	933667447	prst:alveolates	2	30484	WELLCOME SANGER INSTITUTE
anml:echinoderms	576896	GCA_900067635.1	1252116408	prst:alveolates	5	1966	Whitney Laboratory for Marine Bioscience	Jul 10 2020 07:49:00:000PM
anml:echinoderms	576896	GCA_900067635.1	1252116408	prst:alveolates	5	1966	Whitney Laboratory for Marine Bioscience
anml:echinoderms	46519	GCA_900067625.1	949333185	prst:alveolates	1	140	Whitney Laboratory for Marine Bioscience	Feb 10 2017 08:55:00:000PM
anml:echinoderms	46519	GCA_900067625.1	949333185	prst:alveolates	1	140	Whitney Laboratory for Marine Bioscience
anml:worms	6396	GCA_900000155.1	1052631503	prst:alveolates	1	2476	Whitney Laboratory for Marine Bioscience	Feb 13 2017 01:12:00:000PM
anml:worms	6396	GCA_900000155.1	1052631503	prst:alveolates	1	2476	Whitney Laboratory for Marine Bioscience
anml:fishes	172907	GCA_004028445.1	920272578	prst:alveolates	2	3547	Xiamen University	Jan 17 2019 01:05:00:000PM
anml:fishes	172907	GCA_004028445.1	920272578	prst:alveolates	2	3547	Xiamen University
prok:bacteria	1869227	GCA_024742815.1	4037874	prst:alveolates	2	5835	Zhejiang Ocean University

## Sheet: TableS9
#assembly_accession	type	gbrs_paired_asm	latest	asm_name	taxid	species_taxid	taxname	infraspecific_name	isolate	gb_division_code	bioproject	wgs_master	rep_status	asm_level	seq_rel_date	asm_rel_date	asm_not_live_date	submitter_org	not_selected_for_refseq	length	ungapped_length	top_level_ct	has_annotation	gx_run_date	gx_div	top_inferred_div	gx_agg_coverage	total_cont_acc	total_cont_len	frac_cont	exclude_ct	fix_ct	trim_ct	rare_ct	review_ct	info_ct	anml	arch	fung	plnt	prok	prst	synt	virs	genes	proteins
GCA_000327005.1	GenBank	na	Y	ASM32700v1	216990	216990	Betula nana			PLN	PRJEB576	CAOK00000000.1	na	Scaffold	Dec 3 2012 10:10:00:000PM	Dec 19 2012 04:39:00:000PM		QMUL	contaminated	564011153	520140812	551915	N	Mar 23 2023 05:10:18:000AM	plnt:plants	plnt:plants	0.31941	103069	69461494	0.12316	103000	26	43	0	417	0	741650	0	68472869	0	175720	24707	286	46262	-	-
GCA_000400835.1	GenBank	GCF_000400835.1	Y	PHO1.0	59538	59538	Pantholops hodgsonii			MAM	PRJNA72465	AGTT00000000.1	na	Scaffold	May 28 2013 01:51:00:000PM	May 28 2013 01:59:42:837PM		BGI	contaminated	2696869832	2507969940	15058	N	Mar 23 2023 08:46:53:000AM	anml:mammals	anml:mammals	0.97584	5740	46720516	0.01732	5720	9	11	0	13	0	2919	0	0	0	46704935	481	0	12181	-	-
GCA_000465405.1	GenBank	na	Y	ASM46540v1	59476	59476	Pteronotus parnellii			MAM	PRJNA209408	AWGZ00000000.1	na	Scaffold	Sep 13 2013 05:27:00:000PM	Sep 19 2013 01:46:30:950PM		School of Biological & Chemical Sciences, Queen Mary University of London	contaminated	1960317893	1946616672	177401	N	Mar 23 2023 12:09:49:000PM	anml:mammals	anml:mammals	0.91654	16674	45271955	0.02309	16665	2	7	0	71	0	0	0	41296904	0	3970253	0	0	4798	-	-
GCA_000599465.2	GenBank	na	Y	ASM59946v2	9014	9014	Colinus virginianus	strain=Texas		VRT	PRJNA188411	AWGT00000000.2	na	Scaffold	Jul 13 2017 11:24:00:000AM	Jul 13 2017 03:03:42:683PM		Texas A&M University	contaminated	1254146751	1134249133	42369	Y	Mar 23 2023 04:23:58:000PM	anml:birds	anml:birds	0.84809	1013	65145250	0.05194	963	26	26	0	97	0	24966	0	556	10950	7107	65027978	0	73693	399	399
GCA_000599485.1	GenBank	na	Y	NB1.0	9014	9014	Colinus virginianus	strain=Texas		VRT	PRJNA188411	AWGU00000000.1	na	Scaffold	Mar 20 2014 08:13:00:000PM	Mar 20 2014 09:02:02:207PM		Texas A&M University	contaminated	1042054936	1041782176	374224	N	Mar 23 2023 04:27:09:000PM	anml:birds	anml:birds	0.82621	2872	48042827	0.0461	2863	0	9	0	635	0	79170	0	1257	0	433	47941431	0	20536	-	-
GCA_000751575.1	GenBank	na	Y	kmer631	9858	9858	Capreolus capreolus			MAM	PRJEB4372	CCMK000000000.1	na	Scaffold	Sep 9 2014 08:51:00:000AM	Sep 9 2014 03:40:54:793PM		UNIMELB	contaminated	2785377831	2741850513	3088511	N	Mar 23 2023 10:19:09:000PM	anml:mammals	anml:mammals	0.82562	93470	35837958	0.01287	91898	975	603	0	123	0	1482375	0	340020	546007	33033727	137494	0	298335	-	-
GCA_000762945.2	GenBank	na	Y	Bger_2.0	6973	6973	Blattella germanica	strain=American Cyanamid = Orlando Normal, /breed=German cockroach		INV	PRJNA203136	JPZV00000000.2	na	Scaffold	Jan 19 2018 01:52:00:000PM	Jan 19 2018 04:40:28:530PM		The i5k Initiative	contaminated	1796331457	1763370666	28065	N	Mar 23 2023 10:56:53:000PM	anml:insects	anml:insects	0.06693	1404	48713003	0.02712	1404	0	0	0	471	0	1268	0	0	0	48711735	0	0	0	-	-
GCA_001013415.1	GenBank	na	Y	ASM101341v1	333523	333523	Puccinia arachidis	strain=MRf11		PLN	PRJNA280565	LBLN00000000.1	na	Contig	May 26 2015 04:14:00:000PM	May 26 2015 05:49:26:983PM		Junagadh Agricultural University	contaminated	87617276	87617276	130300	N	Mar 24 2023 06:20:51:000AM	fung:basidiomycetes	prok:g-proteobacteria	0.60881	47894	33743166	0.38512	47869	0	25	0	1202	0	197068	0	0	1718329	31219419	0	0	608350	-	-
GCA_001017525.1	GenBank	na	Y	ASM101752v1	139649	139649	Teleopsis dalmanni		BV_Teleopsis	INV	PRJNA268391	JXPO00000000.1	na	Scaffold	Jun 1 2015 06:23:00:000PM	Jun 1 2015 08:30:10:800PM		UC Berkeley	contaminated	469483437	432563708	174639	N	Mar 24 2023 07:17:12:000AM	anml:insects	anml:insects	0.9039	11831	61643411	0.1313	11495	6	335	0	53	2	1850	0	139246	1252	61464138	4690	0	32235	-	-
GCA_001179745.1	GenBank	na	Y	Cla_fum_l100.fa	264083	264083	Clavaria fumosa			PLN	PRJEB8570	CVRD00000000.1	na	Scaffold	Jul 8 2015 09:08:00:000AM	Jul 19 2015 10:24:04:640AM		Royal Botanic Gardens, Kew	contaminated	70469476	70299095	111201	N	Mar 24 2023 08:44:29:000AM	fung:basidiomycetes	prok:CFB group bacteria	0.56976	35557	35704412	0.50666	35554	0	3	0	228	0	22194	0	0	14482	35606783	33880	1028	26045	-	-
GCA_001455005.1	GenBank	na	Y	ASM145500v1	232323	232323	Hypsibius dujardini		Chapel Hill	INV	PRJNA298443	LMYF00000000.1	na	Scaffold	Dec 1 2015 12:53:00:000PM	Dec 1 2015 01:14:18:170PM		Thomas Boothby, Bob Goldstein	contaminated	252536194	252500359	22496	N	Mar 24 2023 04:56:32:000PM	anml:tardigrades	prok:CFB group bacteria	0.22996	3487	34490122	0.13657	3487	0	0	0	1696	0	0	0	0	0	34332646	153238	0	4238	-	-
GCA_001484925.1	GenBank	na	Y	ASM148492v1	571359	571359	Arabis nordmanniana			PLN	PRJNA258061	LNCG00000000.1	na	Scaffold	Jan 4 2016 11:36:00:000AM	Jan 5 2016 01:06:53:313PM		Max-Planck-Institute for Plant Breeding Research	contaminated	342306570	341942460	267228	N	Mar 24 2023 05:51:25:000PM	plnt:plants	plnt:plants	0.54586	146206	59759800	0.17458	146181	6	19	0	1553	0	51309236	0	35282	0	8050185	0	0	365097	-	-
GCA_001510935.1	GenBank	na	Y	Heliconius_melpomene_malleti.CAM017162	248310	34740	Heliconius melpomene malleti			INV	PRJEB8011	FARO00000000.1	na	Scaffold	Jan 5 2016 07:50:00:000PM	Jan 11 2016 05:02:40:500PM		CAM	contaminated	157189997	147280069	197378	N	Mar 24 2023 06:31:45:000PM	anml:insects	prok:high GC Gram+	0.57314	92932	98370010	0.6258	92715	1	216	0	931	0	1326	0	1306616	32040	96873643	0	0	156385	-	-
GCA_001742925.1	GenBank	na	Y	Okinawa_mozuku_S_1.0	309737	309737	Cladosiphon okamuranus	strain=S		PLN	PRJDB4731	BDDF00000000.1	na	Scaffold	Aug 18 2016 04:51:00:000PM	Sep 23 2016 03:10:41:283PM		Marine Genomics Unit, Okinawa Institute of Science and Technology	contaminated	169730751	166898169	732	N	Mar 25 2023 06:58:39:000AM	prst:algae	prst:algae	0.36514	189	39146086	0.23064	186	1	3	0	0	0	0	0	529	229225	38864318	0	0	52014	-	-
GCA_002102615.1	GenBank	na	Y	NepCla1.0	2585209	2585209	Trichonephila clavipes		Nep-004	INV	PRJNA356433	MWRG00000000.1	na	Scaffold	Apr 20 2017 06:43:00:000PM	Apr 20 2017 07:03:14:080PM		University of Pennsylvania	contaminated	2439301466	1756369787	180236	Y	Mar 12 2023 07:48:22:000AM	anml:insects	anml:insects	0.0788	6128	49528483	0.0203	6120	0	8	0	198	9	35340	0	555182	623688	48080843	3568	0	229862	8253	8253
GCA_002180455.1	GenBank	na	Y	ASM218045v1	191504	4511	Eleusine coracana subsp. coracana	cultivar=ML-365		PLN	PRJNA318349	LXGH00000000.1	na	Scaffold	Jun 8 2017 03:32:00:000PM	Jun 8 2017 04:03:42:380PM		University of Agricultural Sciences	contaminated	1195986209	1180960714	525627	N	Mar 25 2023 04:52:48:000PM	plnt:plants	plnt:plants	0.24233	129913	74783244	0.06253	129853	9	51	0	3301	0	311266	0	3588635	0	70428612	5287	0	449444	-	-
GCA_002201775.1	GenBank	na	Y	ALER1.0	9899	9899	Ammotragus lervia		NAZ	MAM	PRJNA438286	NIVO00000000.1	na	Scaffold	Jun 20 2017 10:07:00:000AM	Jun 20 2017 11:02:02:723AM		Northwest A&F University	contaminated	2650836958	2543508103	77320	N	Mar 25 2023 05:28:20:000PM	anml:mammals	anml:mammals	0.98702	8467	34780417	0.01312	8416	13	40	0	11	0	0	0	0	0	34746573	0	0	33844	-	-
GCA_002271895.2	GenBank	na	Y	ASM227189v2	80379	80379	Capsicum chinense		PI159236	PLN	PRJNA331024	MCIT00000000.2	na	Chromosome	Oct 30 2017 03:28:00:000PM	Oct 30 2017 03:35:57:703PM		Seoul National University	contaminated	3070910353	3019992927	87978	Y	Mar 25 2023 08:47:03:000PM	plnt:plants	plnt:plants	0.93348	61723	68045129	0.02216	61714	4	5	0	1346	0	67558456	0	0	0	476977	0	0	9696	162	162
GCA_002573525.1	GenBank	na	Y	SJ18_v1	39947	4530	Oryza sativa Japonica Group	cultivar=Suijing18		PLN	PRJNA396093	PDFQ00000000.1	na	Contig	Oct 17 2017 03:10:00:000PM	Oct 17 2017 04:13:16:060PM		RFGB database	contaminated	418900741	418900741	588	N	Mar 13 2023 03:01:52:000AM	plnt:plants	plnt:plants	0.97408	256	43505615	0.10386	256	0	0	0	1	0	0	0	109175	0	43352266	44174	0	0	-	-
GCA_002900805.1	GenBank	na	Y	ASM290080v1	112509	4513	Hordeum vulgare subsp. vulgare	cultivar=Barke		PLN	PRJEB84	CAJV000000000.1	na	Scaffold	Feb 28 2013 01:55:00:000PM	Jan 26 2018 04:54:37:810PM		IPK-Gatersleben	contaminated; genome length too small	2019369188	1963124870	2742077	N	Mar 26 2023 05:47:39:000AM	plnt:plants	plnt:plants	0.81914	91320	83968917	0.04158	87438	37	3858	0	1004	0	80815200	0	676937	0	2399252	0	0	77528	-	-
GCA_002906115.4	GenBank	na	Y	CorkOak1.0	58331	58331	Quercus suber		HL8	PLN	PRJNA392919	PKMF00000000.3	na	Scaffold	Dec 6 2018 12:57:00:000PM	Jan 18 2022 09:25:35:060AM		Genosuber	contaminated	953298670	934151465	23344	Y	Mar 20 2023 11:20:49:000PM	plnt:plants	plnt:plants	0.80126	695	46048418	0.0483	686	3	6	0	15	0	9529	0	45937101	0	99578	0	0	2210	26424	26465
GCA_002918425.1	GenBank	na	Y	ASM291842v1	3993	3993	Euphorbia esula	cultivar=1984-ND001		PLN	PRJNA411945	PJAE00000000.1	na	Scaffold	Feb 6 2018 09:05:00:000AM	Feb 6 2018 10:16:54:657AM		USDA-ARS	contaminated	639020081	635463348	912031	N	Mar 26 2023 06:54:22:000AM	plnt:plants	plnt:plants	0.25109	58699	50836016	0.07955	58675	1	23	0	7483	0	446500	0	69578	0	50258925	0	0	61013	-	-
GCA_002933975.1	GenBank	na	Y	ASM293397v1	9915	9915	Bos indicus	breed=Gir		MAM	PRJNA427256	PRDE00000000.1	na	Chromosome	Feb 22 2018 02:58:00:000PM	Feb 27 2018 11:26:34:403AM		Anand Agricultural University	contaminated	2740330345	2695917733	216409	N	Mar 26 2023 07:58:43:000AM	anml:mammals	anml:mammals	0.95249	88413	34535612	0.0126	88390	23	5	0	330	0	2115627	38397	213568	575468	26159823	5371436	0	61293	-	-
GCA_002994575.1	GenBank	na	Y	FL11_1	462795	462795	Uromyces transversalis	strain=FL11_1		PLN	PRJNA427830	PTJQ00000000.1	na	Contig	Mar 12 2018 12:00:00:000PM	Mar 12 2018 12:04:41:393PM		University of Georgia	contaminated	237275051	237275051	548017	N	Mar 8 2023 12:26:37:000AM	fung:basidiomycetes	fung:ascomycetes	0.4235	123464	75950812	0.3201	123464	0	0	0	7381	0	5727363	0	62536087	55163	7596104	0	0	36095	-	-
GCA_003018175.1	GenBank	na	Y	Bger_1.1	6973	6973	Blattella germanica	strain=American Cyanamid = Orlando Normal	EBB2017	INV	PRJNA427252	PYGN00000000.1	na	Scaffold	Mar 26 2018 01:37:00:000PM	Mar 26 2018 02:07:23:580PM		Westfaelische Wilhelms-University	contaminated	2037297555	1710403009	24818	Y	Mar 26 2023 10:18:31:000AM	anml:insects	anml:insects	0.05563	1079	68871116	0.03381	1078	0	1	0	198	0	2153	0	0	0	68868963	0	0	0	3	3
GCA_003314295.1	GenBank	na	Y	ASM331429v1	104198	104198	Cantharellus lutescens	strain=MG144		PLN	PRJNA454572	QLPH00000000.1	na	Scaffold	Jul 11 2018 03:05:00:000PM	Jul 11 2018 04:07:23:873PM		Kunming University of Science and Technology	contaminated	160366888	159725872	65942	N	Mar 26 2023 05:44:27:000PM	fung:basidiomycetes	prok:CFB group bacteria	0.36112	3210	53065619	0.3309	3210	0	0	0	243	0	270	0	0	0	53020190	0	0	45159	-	-
GCA_003336515.2	GenBank	na	Y	ASM333651v2	95602	95602	Eriocheir sinensis		Lh_M_001	INV	PRJNA238496	LQIF00000000.2	na	Scaffold	Dec 9 2022 06:57:00:000AM	Dec 9 2022 07:16:10:563AM		IOCAS	contaminated	1560883653	1292926381	111917	N	Mar 11 2023 10:00:37:000PM	anml:crustaceans	anml:crustaceans	0.81799	14682	76250838	0.04885	14643	8	31	0	255	0	0	0	0	223087	75501992	330729	0	195030	-	-
GCA_003342915.1	GenBank	na	Y	cryCin1	889801	889801	Crypturellus cinnamomeus		337707	VRT	PRJNA433110	PTEZ00000000.1	na	Scaffold	Jul 26 2018 08:41:00:000AM	Jul 26 2018 09:15:53:350AM		Harvard University	contaminated	1122047781	1090736764	8086	N	Mar 26 2023 07:26:09:000PM	anml:birds	anml:birds	0.9603	4091	129849486	0.11573	4060	23	8	0	20	0	7225	0	4713	111142	2359	129713401	0	10646	-	-
GCA_003640485.1	GenBank	na	Y	ASM364048v1	162140	162140	Plasmopara obducens	strain=H12-14-11		PLN	PRJNA287838	LGJC00000000.1	na	Scaffold	Oct 12 2018 12:40:00:000PM	Oct 12 2018 01:01:56:403PM		USDA-ARS	contaminated	199089225	199078924	135646	N	Mar 27 2023 12:25:54:000AM	prst:algae	fung:ascomycetes	0.51083	47961	81620097	0.40997	47961	0	0	0	2935	0	28325	0	43504174	422877	37645730	0	0	18991	-	-
GCA_003640505.1	GenBank	na	Y	ASM364050v1	4781	4781	Plasmopara halstedii		RDM20	PLN	PRJNA289367	LGRI00000000.1	na	Contig	Oct 12 2018 12:51:00:000PM	Oct 12 2018 01:01:54:417PM		USDA-ARS	contaminated; genome length too large	341003144	341003144	125930	N	Mar 27 2023 12:27:17:000AM	prst:algae	fung:ascomycetes	0.82037	78342	235374248	0.69024	78342	0	0	0	970	0	565887	0	112344912	30880	122296787	0	0	135782	-	-
GCA_003640625.1	GenBank	na	Y	ASM364062v1	162140	162140	Plasmopara obducens	strain=PA1-1		PLN	PRJNA287843	LGJD00000000.1	na	Scaffold	Oct 12 2018 02:26:00:000PM	Oct 12 2018 03:01:47:150PM		USDA-ARS	contaminated	295300574	294955886	108828	N	Mar 27 2023 12:29:28:000AM	prst:algae	prst:algae	0.54595	70410	118447940	0.40111	70410	0	0	0	1221	0	12566	0	76088963	400909	41836357	0	0	109145	-	-
GCA_003675935.1	GenBank	na	Y	DSBC_Pcab_1.0	28511	28511	Pogostemon cablin		Gaoche1L2016	PLN	PRJNA471952	QKXD00000000.1	na	Scaffold	Oct 23 2018 09:13:00:000AM	Oct 23 2018 10:08:55:000AM		DNA Stories Bioinformatics Center	contaminated	1916685124	1800560962	41698	N	Mar 27 2023 12:57:22:000AM	plnt:plants	plnt:plants	0.16447	3369	44510041	0.02322	3325	30	16	0	109	0	151751	0	91835	0	44228074	38381	0	0	-	-
GCA_004023725.1	GenBank	na	Y	ASM402372v1	8686	8686	Hydrophis cyanocinctus		QH_1-3	VRT	PRJNA506024	RSAE00000000.1	na	Scaffold	Jan 15 2019 03:54:00:000PM	Jan 15 2019 04:01:50:247PM		Second Military Medical University	contaminated	1389857256	1330345048	546690	N	Mar 13 2023 08:10:10:000PM	anml:reptiles	anml:reptiles	0.91933	45607	31734915	0.02283	44429	18	1164	0	277	0	600068	0	213	397720	30454344	430	0	282140	-	-
GCA_004123975.1	GenBank	na	Y	Pco_k61	9696	9696	Puma concolor	ecotype=Everglades Florida Panther	FP16	MAM	PRJNA422772	PSOM00000000.1	na	Scaffold	Jan 31 2019 08:52:00:000AM	Jan 31 2019 09:03:16:357AM		Duke University	contaminated	2591702724	2390846562	152272	N	Mar 18 2023 03:35:50:000AM	anml:mammals	anml:mammals	0.98578	12088	68010213	0.02624	12088	0	0	0	3	0	67655937	0	0	0	354276	0	0	0	-	-
GCA_004151065.2	GenBank	na	Y	LarixSibirica0.15	62751	62751	Larix sibirica	ecotype=Siberia		PLN	PRJNA393226	NWUY0000000000.2	na	Scaffold	Dec 9 2022 06:42:00:000AM	Dec 9 2022 07:27:45:140AM		Siberian Federal University	contaminated	12310876389	7997614891	11313920	N	Mar 3 2023 01:09:23:000AM	plnt:plants	plnt:plants	0.06514	116205	60053734	0.00488	116180	0	25	0	1047522	0	12528670	0	4879047	0	41531080	476936	0	638001	-	-
GCA_004798425.1	GenBank	na	Y	ASM479842v1	945030	945030	Digenea simplex		OPJ-A18	PLN	PRJNA509898	RXNZ00000000.1	na	Contig	Apr 16 2019 05:41:00:000PM	Apr 16 2019 06:15:49:490PM		Scripps Institution of Oceanography	contaminated	299321041	299321041	8254	N	Mar 6 2023 06:04:24:000PM	prst:algae	prok:a-proteobacteria	0.28289	2382	66233302	0.22128	2368	5	9	0	654	0	209956	0	0	76483	65908943	0	0	37920	-	-
GCA_004959885.1	GenBank	na	Y	SRS-W-3	2138086	2138086	Penicillium sp. W3 MMC-2018	strain=W3 MMC-2018		PLN	PRJNA445728	PZKA00000000.1	na	Contig	Apr 30 2019 06:24:00:000PM	Apr 30 2019 07:25:57:533PM		Florida A&M University	unverified source organism	32212145	32212145	1182	N	Mar 6 2023 05:55:06:000PM	fung:ascomycetes	fung:fungi	0.97293	1159	32144904	0.99791	1159	0	0	0	1	0	5782	0	32139122	0	0	0	0	0	-	-
GCA_005862465.1	GenBank	na	Y	Bpat-1.0.1	1505710	1505710	Beta patula		BETA548	PLN	PRJNA527013	VASJ00000000.1	na	Scaffold	May 28 2019 09:39:00:000AM	May 28 2019 10:16:28:770AM		Universitaet fuer Bodenkultur Wien	contaminated	633549108	444390263	78458	N	Mar 6 2023 05:26:27:000PM	plnt:plants	plnt:plants	0.9046	45298	46056534	0.0727	45128	113	62	0	31	1	45966328	0	0	0	76942	0	0	13264	-	-
GCA_006411015.1	GenBank	na	Y	STG	69298	69298	Tragelaphus spekii		STG-9200	MAM	PRJNA438286	SJYL000000000.1	na	Scaffold	Jun 24 2019 03:09:00:000PM	Jun 24 2019 04:18:31:930PM		Northwestern Polytechnical University	contaminated	3725951127	3207570124	1769205	N	Mar 6 2023 01:23:54:000PM	anml:mammals	anml:mammals	0.86221	22228	52598951	0.01412	21904	142	193	0	160	0	257327	0	49401708	2927	2853855	67196	0	15938	-	-
GCA_006461545.1	GenBank	na	Y	NPU_MBRE_1.0	68408	68408	Moschus berezovskii		LS2015	MAM	PRJNA438286	SPDX00000000.1	na	Scaffold	Jun 25 2019 07:18:00:000AM	Jun 25 2019 08:24:51:960AM		Northwestern Polytechnical University	contaminated	3835628252	3408868026	125813	N	Mar 18 2023 07:48:23:000PM	anml:mammals	anml:mammals	0.82	6421	60944325	0.01589	6036	247	159	0	1510	0	40020504	0	0	7532	20413763	575	0	501951	-	-
GCA_009858155.2	GenBank	na	Y	ASM985815v2	1291152	1291152	Phymanthus crucifer		K4SZ72D9VW	INV	PRJNA497052	WUCR00000000.2	na	Scaffold	Nov 30 2022 12:56:00:000PM	Nov 30 2022 02:32:13:393PM		IRIDIAN GENOMES	contaminated	398541118	397959878	592617	N	Mar 3 2023 02:19:36:000AM	anml:basal metazoans	prst:alveolates	0.4017	273697	98797957	0.2479	273688	0	10	0	3545	0	221905	0	2550	0	14970	98542824	0	15708	-	-
GCA_009936545.2	GenBank	na	Y	ASM993654v2	1912881	1912881	Anentome helena		T41YLWIQPU	INV	PRJNA542942	WUUA00000000.2	na	Scaffold	Nov 21 2022 11:45:00:000AM	Nov 21 2022 12:19:20:443PM		IRIDIAN GENOMES	contaminated	365203695	365174155	477554	N	Mar 3 2023 04:38:02:000AM	anml:molluscs	anml:fishes	0.18557	46386	32713704	0.08958	46386	0	0	0	1	0	32370293	0	0	0	337919	0	0	5492	-	-
GCA_010014985.2	GenBank	na	Y	ASM1001498v2	152616	152616	Delias pasithoe		JT4KIHDRM4	INV	PRJNA328989	JAAAKR000000000.2	na	Scaffold	Oct 5 2022 02:56:00:000PM	Oct 5 2022 07:33:10:283PM		IRIDIAN GENOMES	contaminated	363611996	359015715	390950	N	Mar 3 2023 10:46:15:000AM	anml:insects	anml:insects	0.27923	15386	60559926	0.16655	15382	0	4	0	4240	1	1527148	0	57005328	316095	1705286	257	0	5812	-	-
GCA_010015925.1	GenBank	na	Y	POXAN_niab_assembly	135283	135283	Podosphaera xanthii		Wanju2017	PLN	PRJNA590048	JAAAXZ000000000.1	na	Contig	Jan 30 2020 03:10:00:000PM	Jan 30 2020 03:38:21:997PM		National Academy of Agricultural Science, Rural Development Adminstration	contaminated	209067775	209067775	1112	N	Mar 10 2023 03:31:28:000PM	fung:ascomycetes	fung:ascomycetes	0.9551	450	48376018	0.23139	450	0	0	0	23	0	3934199	0	42411758	118854	1911207	0	0	0	-	-
GCA_010016025.1	GenBank	na	Y	ASM1001602v1	2292721	2292721	Alatinidae sp. Z8VKAUB7J3		Z8VKAUB7J3	INV	PRJNA493613	JAAAKM000000000.1	na	Scaffold	Jan 30 2020 03:15:00:000PM	Jan 30 2020 03:56:02:917PM		IRIDIAN GENOMES	contaminated	1400697547	1397303379	777778	N	Mar 6 2023 05:42:23:000AM	anml:basal metazoans	prok:a-proteobacteria	0.11885	43085	48546863	0.03466	43079	0	6	0	13199	0	388664	3213366	0	96822	44190018	628519	0	29474	-	-
GCA_010016065.1	GenBank	na	Y	ASM1001606v1	686687	686687	Carybdea marsupialis auct. non (Linnaeus, 1758)		8SOK1XWZS6	INV	PRJNA493611	JAAAKL0000000000.1	na	Scaffold	Jan 30 2020 03:44:00:000PM	Jan 30 2020 04:05:22:297PM		IRIDIAN GENOMES	contaminated	1286918252	1286582743	1479546	N	Mar 6 2023 05:38:11:000AM	anml:basal metazoans	prok:a-proteobacteria	0.09841	84406	48003847	0.0373	84401	0	5	0	16785	0	895073	2504313	56519	240859	43903035	353464	0	50584	-	-
GCA_010261695.1	GenBank	na	Y	La_Amiga3.1	3870	3870	Lupinus albus	cultivar=Amiga	GWH2020	PLN	PRJNA592024	JAAEJY000000000.1	na	Chromosome	Feb 6 2020 04:07:00:000PM	Feb 6 2020 04:14:55:240PM		Fujian Agriculture and Forestry University	contaminated	558896430	557363577	1580	Y	Mar 6 2023 05:06:20:000AM	plnt:plants	plnt:plants	0.54195	1051	70493057	0.12613	1046	2	3	0	14	0	0	0	5441959	0	64808383	192804	0	49911	5340	5101
GCA_011317755.2	GenBank	na	Y	ASM1131775v2	95593	95593	Ornithoptera priamus		HCEC75X22J	INV	PRJNA339454	WYDZ00000000.2	na	Scaffold	Nov 21 2022 11:45:00:000AM	Nov 21 2022 12:19:01:050PM		IRIDIAN GENOMES	contaminated	361913050	361849211	454378	N	Mar 11 2023 09:58:18:000PM	anml:insects	plnt:plants	0.48634	178566	154706838	0.42747	178557	0	9	0	1732	0	0	0	20098	154243680	435283	0	0	7777	-	-
GCA_012959195.1	GenBank	na	Y	ASM1295919v1	1133412	1133412	Tigriopus kingsejongensis		JS-2020	INV	PRJNA625855	JABCAI000000000.1	na	Scaffold	May 4 2020 06:45:00:000AM	May 4 2020 07:25:14:490AM		Sungkyunkwan University	contaminated	338647387	338102786	938	N	Mar 6 2023 12:46:46:000AM	anml:crustaceans	prok:a-proteobacteria	0.22297	235	64869574	0.19155	235	0	0	0	112	0	0	0	0	0	63578910	1290664	0	0	-	-
GCA_013391785.1	GenBank	na	Y	H_Gigas_1.0	63631	63631	Hydrodamalis gigas		HGIGA-B-2019	MAM	PRJNA484555	JACANZ000000000.1	na	Scaffold	Jul 8 2020 06:51:00:000AM	Jul 8 2020 07:18:33:077AM		National Research Center Kurchatov Institute	contaminated	1239941981	1238988409	998083	N	Mar 5 2023 11:07:10:000PM	anml:mammals	anml:mammals	0.78263	19057	33680500	0.02716	18647	4	406	0	755	0	441410	0	0	21310	33118517	0	0	99263	-	-
GCA_013625405.1	GenBank	na	Y	IPS_Ppar_1.0	55890	33119	Petunia axillaris subsp. parodii	cultivar=S7		PLN	PRJNA533335	JACAFL000000000.1	na	Scaffold	Jul 24 2020 07:32:00:000AM	Jul 24 2020 02:06:13:863PM		University of Bern	contaminated	2199856248	765991860	225603	N	Mar 13 2023 03:54:59:000AM	plnt:plants	plnt:plants	0.20759	17844	36559290	0.01662	11620	1504	5021	0	0	0	25165106	0	3584209	0	5666336	1295463	0	848176	-	-
GCA_014338645.1	GenBank	na	Y	ASM1433864v1	231718	4565	Triticum aestivum subsp. tibeticum		Zang1817	PLN	PRJNA595806	JACSIS000000000.1	na	Chromosome	Aug 31 2020 04:48:00:000PM	Aug 31 2020 04:49:37:673PM		China Agricultural University	contaminated	14708228841	14553951571	383261	N	Mar 13 2023 08:49:01:000AM	plnt:plants	plnt:plants	0.52308	11716	90718319	0.00617	11711	4	1	0	39	0	0	0	992	0	90581774	0	0	135553	-	-
GCA_014706215.1	GenBank	na	Y	ASM1470621v1	1833877	1833877	Phytophthora versiformis		ST_20190930	PLN	PRJNA640137	JACBOZ000000000.1	na	Contig	Sep 23 2020 10:13:00:000AM	Sep 23 2020 10:47:51:750AM		United States Department of Agriculture	contaminated	116938628	116938628	171	N	Mar 5 2023 02:29:38:000PM	prst:algae	prst:algae	0.72828	70	38562082	0.32976	70	0	0	0	6	0	0	0	38562082	0	0	0	0	0	-	-
GCA_014706505.1	GenBank	na	Y	AMNH_Teleopsis_dalmanni_sp2	139649	139649	Teleopsis dalmanni		KP12SP2M1	INV	PRJNA659474	JACTOK000000000.1	na	Scaffold	Sep 23 2020 10:38:00:000AM	Sep 23 2020 11:16:21:790AM		SUNY Geneseo	contaminated	482061542	479564379	49550	N	Mar 11 2023 10:52:35:000PM	anml:insects	anml:insects	0.78916	6523	41615933	0.08633	6516	2	6	0	137	0	0	0	8771681	0	32804195	13006	0	27051	-	-
GCA_014825605.1	GenBank	na	Y	ASM1482560v1	600709	600709	Pseudomyrmex elongatus			INV	PRJNA268384	QVNY00000000.1	na	Scaffold	Sep 30 2020 01:46:00:000PM	Sep 30 2020 02:20:51:563PM		Field Museum of Natural History	contaminated	244058880	243592548	37228	N	Mar 5 2023 02:13:35:000PM	anml:insects	anml:insects	0.8583	9961	35878133	0.14701	9947	1	13	0	48	2	0	0	28294645	0	7534003	0	0	49485	-	-
GCA_015143705.1	GenBank	na	Y	ASM1514370v1	1825119	1825119	Dinobryon sp. LO226KS	strain=LO226KS		PLN	PRJNA546545	VKHD00000000.1	na	Scaffold	Oct 30 2020 11:45:00:000AM	Oct 30 2020 12:01:54:980PM		University Duisburg-Essen	contaminated	87495430	87438550	50357	N	Mar 5 2023 09:17:33:000AM	prst:algae	prok:a-proteobacteria	0.48603	8480	44873279	0.51286	8478	0	2	0	560	0	0	0	0	0	44862924	0	0	10355	-	-
GCA_015144965.1	GenBank	na	Y	ASM1514496v1	1841616	1841616	Chromulinospumella sphaerica	strain=JBC27		PLN	PRJNA546545	VKHF00000000.1	na	Scaffold	Oct 30 2020 12:21:00:000PM	Oct 30 2020 01:07:13:083PM		University Duisburg-Essen	contaminated	82044956	82036556	35399	N	Mar 5 2023 09:17:00:000AM	prst:algae	prok:b-proteobacteria	0.77493	23327	65000337	0.79225	23326	0	1	0	200	0	0	0	0	0	64932228	0	0	68109	-	-
GCA_016097815.1	GenBank	na	Y	HAU_Weining_v1.0	4550	4550	Secale cereale	cultivar=Weining		PLN	PRJNA671783	JADQCU000000000.1	na	Chromosome	Dec 17 2020 07:01:00:000AM	Dec 17 2020 07:02:00:147AM		Henan Agricultural University	contaminated	7735064118	7729745988	24099	N	Mar 5 2023 07:34:21:000AM	plnt:plants	plnt:plants	0.46307	2035	58210840	0.00753	2028	149	0	0	3657	0	58210840	0	0	0	0	0	0	0	-	-
GCA_016171315.1	GenBank	na	Y	AspaF1	1712672	1712672	Anopheles sp. NFL-2015		1007C2	INV	PRJNA531511	STHF00000000.1	na	Chromosome	Dec 22 2020 10:15:00:000AM	Dec 22 2020 10:15:05:020AM		University of Notre Dame	contaminated	258496555	242542686	18327	N	Mar 5 2023 07:19:59:000AM	anml:insects	anml:insects	0.75791	9070	38011843	0.14705	9056	18	7	0	257	5	1579	0	65756	306823	37544275	60475	0	32935	-	-
GCA_018230105.1	GenBank	na	Y	SRR5168526	7146	7146	Papilio polyxenes		8WY7ASJ4IV	INV	PRJNA606954	DWQG00000000.1	na	Contig	May 3 2021 08:05:00:000AM	May 3 2021 08:31:45:060AM		Florida Museum of Natural History	contaminated	407974248	407974248	416783	N	Mar 11 2023 05:18:09:000PM	anml:insects	anml:insects	0.89316	1034	33780436	0.0828	1034	0	0	0	9	0	0	0	33617825	49022	107959	0	0	5630	-	-
GCA_018230465.1	GenBank	na	Y	SRR4256597	1882922	1882922	Taenaris catops		68OD9X012W	INV	PRJNA606954	DWQH00000000.1	na	Contig	May 3 2021 08:11:00:000AM	May 3 2021 08:33:56:540AM		Florida Museum of Natural History	contaminated	614999084	614999084	628915	N	Mar 12 2023 07:15:21:000AM	anml:insects	anml:insects	0.23615	71070	55656871	0.0905	70981	0	89	0	8109	0	167842	509	324430	601034	54233265	83683	0	246108	-	-
GCA_018230545.1	GenBank	na	Y	SRR3897792	152616	152616	Delias pasithoe		JT4KIHDRM4	INV	PRJNA606954	DWQI00000000.1	na	Contig	May 3 2021 08:09:00:000AM	May 3 2021 08:34:09:023AM		Florida Museum of Natural History	contaminated	409926540	409926540	507098	N	Mar 11 2023 10:58:04:000PM	anml:insects	fung:ascomycetes	0.33247	71232	97869341	0.23875	71229	0	3	0	6245	0	3899676	0	78182704	708902	15047369	516	0	30174	-	-
GCA_018231405.1	GenBank	na	Y	SRR10765837	2691983	2691983	Junonia pacoma			INV	PRJNA606954	DWTX00000000.1	na	Contig	May 3 2021 08:24:00:000AM	May 3 2021 08:51:45:327AM		Florida Museum of Natural History	contaminated; genome length too small	51017043	51017043	146455	N	Mar 12 2023 08:29:13:000AM	anml:insects	anml:birds	0.80519	104762	37134851	0.72789	104760	0	2	0	33	0	27410408	0	245429	801358	8518187	1120	0	158349	-	-
GCA_018231485.1	GenBank	na	Y	SRR10765796	2691984	2691984	Junonia stemosa			INV	PRJNA606954	DWQM00000000.1	na	Contig	May 3 2021 08:25:00:000AM	May 3 2021 08:52:43:887AM		Florida Museum of Natural History	contaminated; genome length too small	78108708	78108708	174860	N	Mar 12 2023 08:31:53:000AM	anml:insects	prok:g-proteobacteria	0.70437	91023	50401670	0.64528	91020	0	3	0	151	0	5435	0	4857690	46546	45452262	1015	0	38722	-	-
GCA_018232145.1	GenBank	na	Y	SRR10765739	1337683	165848	Junonia evarete evarete			INV	PRJNA606954	DWRR00000000.1	na	Contig	May 3 2021 08:31:00:000AM	May 3 2021 09:07:47:377AM		Florida Museum of Natural History	contaminated	143073636	143073636	330136	N	Mar 12 2023 06:04:42:000AM	anml:insects	prok:g-proteobacteria	0.44124	39351	34123187	0.2385	39332	0	19	0	1028	0	165233	0	303509	304	33454222	13702	0	186217	-	-
GCA_018244715.1	GenBank	na	Y	SRR9330715	2585914	2585913	Passova ganymedes ganymedes			INV	PRJNA606954	DWRS00000000.1	na	Contig	May 3 2021 06:10:00:000PM	May 3 2021 06:30:36:160PM		Florida Museum of Natural History	contaminated	43437273	43437273	45589	N	Mar 5 2023 02:11:29:000AM	anml:insects	prok:firmicutes	0.9326	38411	40838473	0.94017	38411	0	0	0	31	0	27363	120725	26929	1735	40512183	257	0	149281	-	-
GCA_018244835.1	GenBank	na	Y	SRR9330727	2586022	2586022	Nosphistia zonara			INV	PRJNA606954	DWQR00000000.1	na	Contig	May 3 2021 06:12:00:000PM	May 3 2021 06:31:46:157PM		Florida Museum of Natural History	contaminated	360186487	360186487	370066	N	Mar 5 2023 02:07:08:000AM	anml:insects	fung:fungi	0.22	36003	44426243	0.12334	35993	0	10	0	2077	0	2102	444923	33244932	0	10693792	0	0	40494	-	-
GCA_018246215.1	GenBank	na	Y	SRR8954538	2572212	213944	Parnassius imperator regulus		Kai.01-01a	INV	PRJNA606954	DWTE000000000.1	na	Contig	May 3 2021 06:43:00:000PM	May 3 2021 07:09:58:807PM		Florida Museum of Natural History	contaminated	487996396	487996396	1127380	N	Mar 5 2023 01:36:16:000AM	anml:insects	fung:ascomycetes	0.19925	28304	35427158	0.0726	28292	0	12	0	7163	0	96369	0	30435365	70937	4746630	0	0	77857	-	-
GCA_018246235.1	GenBank	na	Y	SRR8954528	2064775	2064775	Ornithoptera richmondia		1938	INV	PRJNA606954	DWLQ00000000.1	na	Contig	May 3 2021 06:35:00:000PM	May 3 2021 07:10:02:573PM		Florida Museum of Natural History	contaminated	425744864	425744864	503431	N	Mar 5 2023 01:40:01:000AM	anml:insects	fung:ascomycetes	0.2684	20365	50671398	0.11902	20355	0	10	0	2382	0	159664	0	46204499	35099	4165962	42069	0	64105	-	-
GCA_018246315.1	GenBank	na	Y	SRR8954523	2572211	2572211	Papilio antimachus		Dru.01-01a	INV	PRJNA606954	DWMV00000000.1	na	Contig	May 3 2021 06:33:00:000PM	May 3 2021 07:11:17:863PM		Florida Museum of Natural History	contaminated	368234118	368234118	218202	N	Mar 5 2023 01:36:43:000AM	anml:insects	anml:insects	0.45572	13774	37372062	0.10149	13768	0	6	0	838	0	3444	0	25554938	468	11740990	0	0	72222	-	-
GCA_018246435.1	GenBank	na	Y	SRR8954518	2572216	1758019	Troides rhadamantus plateni		Tr.20-01h	INV	PRJNA606954	DWLU00000000.1	na	Contig	May 3 2021 06:38:00:000PM	May 3 2021 07:12:48:700PM		Florida Museum of Natural History	contaminated	448501506	448501506	366098	N	Mar 5 2023 01:31:54:000AM	anml:insects	anml:insects	0.28528	98002	74083934	0.16518	97999	0	3	0	2057	0	14942	0	72891819	0	1153642	0	0	23531	-	-
GCA_018247735.1	GenBank	na	Y	SRR8548584	110796	110796	Papilio clytia			INV	PRJNA606954	DWGS00000000.1	na	Contig	May 3 2021 07:01:00:000PM	May 3 2021 07:38:54:157PM		Florida Museum of Natural History	contaminated	340409189	340409189	96873	N	Mar 5 2023 01:11:44:000AM	anml:insects	anml:insects	0.45378	28492	59499376	0.17479	28432	0	60	0	228	0	0	0	40650862	0	18830945	0	0	17569	-	-
GCA_018247835.1	GenBank	na	Y	SRR8954541	2572208	763937	Meandrusa sciron aribbas		1896	INV	PRJNA606954	DWHN00000000.1	na	Contig	May 3 2021 07:15:00:000PM	May 3 2021 07:46:50:727PM		Florida Museum of Natural History	contaminated	440506802	440506802	347106	N	Mar 5 2023 01:08:54:000AM	anml:insects	anml:insects	0.2295	59071	44953817	0.10205	59042	0	29	0	998	0	5563	0	27033322	1278	17793098	0	0	120556	-	-
GCA_018249715.1	GenBank	na	Y	SRR8890683	165858	165858	Danaus melanippus		RG_28754	INV	PRJNA606954	DWQU00000000.1	na	Contig	May 3 2021 08:11:00:000PM	May 3 2021 08:33:41:313PM		Florida Museum of Natural History	contaminated	431271030	431271030	324086	N	Mar 11 2023 11:09:04:000PM	anml:insects	anml:insects	0.61236	16714	38536814	0.08936	16709	0	5	0	464	1	33665	0	288700	64871	36805909	0	0	1343669	-	-
GCA_018251555.1	GenBank	na	Y	SRR7174383	1030326	1030326	Autochton bipunctatus			INV	PRJNA606954	DWRZ00000000.1	na	Contig	May 3 2021 08:58:00:000PM	May 3 2021 09:23:01:753PM		Florida Museum of Natural History	contaminated	122619939	122619939	302511	N	Mar 4 2023 11:38:38:000PM	anml:insects	prok:g-proteobacteria	0.3401	38600	31600698	0.25771	38598	0	2	0	1202	0	94091	0	58221	19978	30854091	0	0	574317	-	-
GCA_018252495.1	GenBank	na	Y	SRR4345447	157372	157372	Graphium evemon		L32KJGIQO6	INV	PRJNA606954	DWSF000000000.1	na	Contig	May 3 2021 09:30:00:000PM	May 3 2021 10:03:39:270PM		Florida Museum of Natural History	contaminated	1042811564	1042811564	1091006	N	Mar 4 2023 11:14:55:000PM	anml:insects	fung:ascomycetes	0.13529	16440	58571193	0.05617	16413	0	27	0	6574	0	45839	0	56189661	139725	2155013	0	0	40955	-	-
GCA_019974035.1	GenBank	na	Y	Aasahi_1.0	746126	746126	Apteronemobius asahinai			INV	PRJDB11838	BPSV00000000.1	na	Scaffold	Aug 23 2021 09:27:00:000PM	Sep 14 2021 03:25:01:710PM		Department of Evolutionary Studies of Biosystems, SOKENDAI (The Graduate University for Advanced Studies)	contaminated	1676217857	1673088586	151060	N	Mar 4 2023 02:48:56:000PM	anml:insects	anml:insects	0.08908	12496	52838923	0.03152	12495	0	1	0	571	0	43695	0	76001	0	52423497	6540	0	289190	-	-
GCA_020740445.1	GenBank	na	Y	IBAB_Cspp_1.0	2676314	2676314	Culicoides tainanus		IBAB-16	INV	PRJNA689341	JAJATT000000000.1	na	Contig	Nov 4 2021 07:05:00:000AM	Nov 4 2021 07:30:33:847AM		Institute of Bioinformatics and Applied Biotechnology (IBAB)	contaminated	166927626	166927626	29633	N	Mar 4 2023 11:51:13:000AM	anml:insects	prok:g-proteobacteria	0.35071	10411	45330977	0.27156	10406	0	5	0	239	0	246984	0	108075	26188	44546739	0	0	402991	-	-
GCA_020804685.1	GenBank	na	Y	ISU_Sangustifolia_v1	38733	38733	Streptochaeta angustifolia	ecotype=Wildtype		PLN	PRJNA343128	JAHBRV000000000.1	na	Scaffold	Nov 8 2021 06:38:00:000PM	Nov 8 2021 07:00:56:787PM		Iowa State University	contaminated	1797847494	1721403077	17032	N	Mar 4 2023 11:21:18:000AM	plnt:plants	plnt:plants	0.07973	3019	36030613	0.02004	3016	0	3	0	205	0	419	0	1615	0	36028579	0	0	0	-	-
GCA_021461685.1	GenBank	na	Y	ASM2146168v1	3635	3635	Gossypium hirsutum	cultivar=BARBREN-713		PLN	PRJNA705219	JAGEVE000000000.1	na	Chromosome	Jan 13 2022 03:01:00:000PM	Jan 13 2022 03:01:21:153PM		USDA	contaminated	2422292498	2422292118	2876	N	Mar 12 2023 10:06:31:000AM	plnt:plants	plnt:plants	0.92339	1139	61384927	0.02534	1139	0	0	0	2	0	0	0	0	0	61146758	0	0	238169	-	-
GCA_021605185.1	GenBank	na	Y	ASM2160518v1	4487	4487	Aegilops searsii		TE01	PLN	PRJNA700474	JAHHZK000000000.1	na	Chromosome	Jan 26 2022 08:26:00:000PM	Jan 26 2022 08:25:34:210PM		Northeast Normal University	contaminated	5336424591	5333187448	24621	N	Mar 4 2023 07:06:05:000AM	plnt:plants	plnt:plants	0.62712	108	81153762	0.01521	107	1	0	0	1	0	80433116	0	0	0	720646	0	0	0	-	-
GCA_021641835.1	GenBank	na	Y	ASM2164183v1	58530	58530	Aegilops sharonensis		TH01	PLN	PRJNA700474	JAHIAN000000000.1	na	Chromosome	Jan 26 2022 08:16:00:000PM	Jan 26 2022 08:15:45:280PM		Northeast Normal University	contaminated	5892836925	5891179591	22657	N	Mar 4 2023 07:23:36:000AM	plnt:plants	plnt:plants	0.60283	667	48674325	0.00826	666	1	0	0	0	0	48467425	0	0	0	206900	0	0	0	-	-
GCA_022318225.1	GenBank	na	Y	SRR7174444	2201616	2201616	Zestusa dorus			INV	PRJNA606954	DWRW00000000.1	na	Contig	Feb 17 2022 03:26:00:000PM	Feb 17 2022 03:46:38:610PM		Florida Museum of Natural History	contaminated	467461523	467461523	447082	N	Mar 4 2023 05:39:44:000AM	anml:insects	anml:insects	0.18439	58865	39002195	0.08343	58859	0	6	0	5661	0	128120	0	28291617	315808	10223112	920	0	42618	-	-
GCA_022318325.1	GenBank	na	Y	SRR7174355	2233765	2233765	Telegonus chalco			INV	PRJNA606954	DWRL00000000.1	na	Contig	Feb 17 2022 03:26:00:000PM	Feb 17 2022 03:48:19:960PM		Florida Museum of Natural History	contaminated	502166431	502166431	360136	N	Mar 4 2023 05:35:32:000AM	anml:insects	anml:insects	0.18037	52064	45412778	0.09043	52027	0	37	0	3093	0	2859	0	639908	0	29298790	15220339	0	250882	-	-
GCA_022343405.2	GenBank	na	Y	ASM2234340v2	2759587	2759587	Adiantum nelumboides		YZ-2021	PLN	PRJNA802344	JAKNSL000000000.2	na	Contig	Jun 28 2022 08:40:00:000AM	Jun 28 2022 09:07:23:120AM		Sun Yat-sen University	contaminated	6272107417	6272107417	11766	Y	Mar 3 2023 06:38:04:000PM	plnt:plants	plnt:plants	0.02006	722	39947248	0.00637	722	0	0	0	80	0	28059	0	31549805	0	8369384	0	0	0	7622	7594
GCA_022537945.1	GenBank	na	Y	ASM2253794v1	144245	144245	Dinocampus coccinellae		C7_Kansas	INV	PRJNA744197	JAKDEE000000000.1	na	Scaffold	Mar 9 2022 03:02:00:000PM	Mar 9 2022 03:40:59:560PM		California State University San Marcos	contaminated	162293113	162278313	698	N	Mar 4 2023 04:21:24:000AM	anml:insects	prok:g-proteobacteria	0.51105	112	46649262	0.28744	109	0	3	0	4	0	0	0	71475	0	46577787	0	0	0	-	-
GCA_022817005.1	GenBank	na	Y	ASM2281700v1	2447845	2447845	Sparasion cullaris		Z184_USNMENT01335801	INV	PRJNA550131	JABFQG000000000.1	na	Scaffold	Apr 5 2022 08:44:00:000AM	Apr 5 2022 09:02:23:890AM		The Ohio State University	contaminated	218576003	218570002	241482	N	Mar 4 2023 01:50:56:000AM	anml:insects	prok:g-proteobacteria	0.26143	39325	32113429	0.14692	39308	1	16	0	2098	0	34002	0	34476	60365	31824682	1066	0	158838	-	-
GCA_023159045.1	GenBank	na	Y	CUHK_Pla_10x	2710800	2710800	Platydesmidae sp. JHPL-2020		JHPL-2020	INV	PRJNA606398	JAAIVG000000000.1	na	Scaffold	Apr 27 2022 08:00:00:000AM	Apr 27 2022 08:35:45:940AM		The Chinese University of Hong Kong	contaminated	328292117	323328435	53285	N	Mar 4 2023 12:19:12:000AM	anml:insects	prok:a-proteobacteria	0.22245	13227	52622261	0.16029	13220	1	8	0	2385	1	0	0	0	0	52522263	0	0	99998	-	-
GCA_023373965.1	GenBank	na	Y	Ibalt_v1	82763	82763	Idotea baltica		IB14FIS37	INV	PRJNA599581	JAACYD000000000.1	na	Scaffold	May 16 2022 07:39:00:000AM	May 16 2022 08:16:26:760AM		Centre for Marine Evolutionary Biology	contaminated	1538366295	1521228279	338085	Y	Mar 3 2023 11:07:46:000PM	anml:crustaceans	prok:CFB group bacteria	0.15668	37463	166599465	0.1083	37452	0	11	0	11360	0	187188	0	1039	173691	165495674	566255	0	175618	42083	42093
GCA_023658685.1	GenBank	na	Y	ASM2365868v1	2936604	2936604	Schmidingerella meunieri		PAC	INV	PRJNA828278	JAMFLJ000000000.1	na	Contig	Jun 7 2022 11:37:00:000AM	Jun 7 2022 01:58:11:580PM		University of Connecticut	contaminated	39658767	39658767	3129	N	Mar 3 2023 08:56:03:000PM	prst:alveolates	prok:g-proteobacteria	0.76407	2353	36520570	0.92087	2353	0	0	0	72	0	0	0	0	0	36520570	0	0	0	-	-
GCA_024361765.1	GenBank	na	Y	ASM2436176v1	867391	867391	Psittacara wagleri		LSUMZ FrozenTissue 5261	VRT	PRJNA703671	JANEMI000000000.1	na	Scaffold	Jul 21 2022 12:13:00:000AM	Jul 21 2022 06:59:12:277AM		Iridian Genomes	contaminated	1353365653	1326196827	570939	N	Mar 3 2023 04:43:37:000PM	anml:birds	anml:birds	0.91925	101623	104970494	0.07756	101368	67	188	0	85	0	208795	0	70434	72653	104366	104490689	0	23557	-	-
GCA_024363065.1	GenBank	na	Y	ASM2436306v1	311883	311883	Pyrrhura roseifrons		MSB Bird 16101	VRT	PRJNA703587	JANFHV000000000.1	na	Scaffold	Jul 21 2022 10:12:00:000AM	Jul 21 2022 12:04:19:943PM		Iridian Genomes	contaminated	1244366817	1228415756	416297	N	Mar 3 2023 04:33:34:000PM	anml:birds	anml:birds	0.92791	136270	73182826	0.05881	136165	16	89	0	85	0	280486	0	105913	181693	78565	72522791	0	13378	-	-
GCA_024447205.1	GenBank	na	Y	LJ2406	2950587	2950587	Panagrolaimus sp. LJ2406	strain=LJ2406		INV	PRJNA845886	JAMRXZ000000000.1	na	Contig	Jul 26 2022 11:11:00:000AM	Jul 26 2022 12:16:12:100PM		Seoul National University	contaminated	230526197	230526197	1162	N	Mar 3 2023 04:00:06:000PM	anml:nematodes	anml:nematodes	0.94004	695	31607248	0.13711	695	0	0	0	1	0	0	0	0	0	31607248	0	0	0	-	-
GCA_025331005.1	GenBank	na	Y	ASM2533100v1	329727	329727	Zoanthus gigantus		HZVCTPUFWY	INV	PRJNA598193	JAOBBB000000000.1	na	Scaffold	Sep 20 2022 08:10:00:000PM	Sep 20 2022 08:33:45:893PM		IRIDIAN GENOMES	contaminated	497812403	497602897	538143	N	Mar 2 2023 10:46:21:000AM	anml:basal metazoans	prst:alveolates	0.15437	115780	36751424	0.07383	115774	0	6	0	5911	0	139991	16129	5198877	34986	1589043	29764212	0	8186	-	-
GCA_025331085.1	GenBank	na	Y	ASM2533108v1	134931	134931	Zoanthus sociatus		2Y5WH1N5ID	INV	PRJNA598186	JAOBAY000000000.1	na	Scaffold	Sep 20 2022 08:11:00:000PM	Sep 20 2022 08:34:34:860PM		IRIDIAN GENOMES	contaminated	511954568	511913428	235654	N	Mar 2 2023 10:42:15:000AM	anml:basal metazoans	prst:alveolates	0.24217	95220	91858403	0.17943	95151	0	69	0	5854	0	98371	0	21076	0	248181	91490775	0	0	-	-
GCA_025403565.1	GenBank	na	Y	ASM2540356v1	334445	334445	Palythoa heliodiscus		IRGN M8W4D2UKK2	INV	PRJNA598194	JAOBYJ000000000.1	na	Scaffold	Sep 26 2022 10:52:00:000AM	Sep 26 2022 11:17:32:323AM		IRIDIAN GENOMES	contaminated	708400991	707190102	896576	N	Mar 2 2023 08:26:10:000AM	anml:basal metazoans	anml:basal metazoans	0.15099	112602	35954128	0.05075	112601	0	1	0	6931	0	120944	43965	4126490	2971	646026	30936990	0	76742	-	-
GCA_025405635.1	GenBank	na	Y	ASM2540563v1	1862640	1862640	Erythroxylum novogranatense		B304	PLN	PRJNA675212	JAJKBF000000000.1	na	Scaffold	Sep 26 2022 12:06:00:000PM	Sep 26 2022 12:32:21:720PM		Iridian Genomes	contaminated	848903652	573249677	478857	N	Mar 2 2023 08:38:35:000AM	plnt:plants	plnt:plants	0.23099	80248	38089399	0.04487	80224	437	11	0	10676	0	3186641	0	34832678	252	50128	0	0	19700	-	-
GCA_025434785.1	GenBank	na	Y	ASM2543478v1	2840130	2840130	Epizoanthus fatuus		HLH3YUZ2FQ	INV	PRJNA847940	JAOCZQ000000000.1	na	Scaffold	Sep 27 2022 02:48:00:000PM	Sep 27 2022 03:18:55:750PM		Iridian Genomes	contaminated	690968272	690925772	1404993	N	Mar 3 2023 12:30:24:000PM	anml:basal metazoans	anml:birds	0.13987	110554	31816720	0.04605	110552	0	2	0	25896	0	27623478	18050	180136	1531237	1773164	510807	0	179848	-	-
GCA_025448195.1	GenBank	na	Y	ASM2544819v1	2712102	2712102	Parazoanthus atlanticus		6ZLVDC5KRB	INV	PRJNA847935	JAOEHT000000000.1	na	Scaffold	Sep 27 2022 11:01:00:000PM	Sep 27 2022 11:32:09:260PM		Iridian Genomes	contaminated	639589115	639538875	774817	N	Mar 3 2023 11:49:43:000AM	anml:basal metazoans	anml:birds	0.1302	148809	43146861	0.06746	148808	0	1	0	6305	0	40797867	124202	78652	407536	1493599	102494	0	142511	-	-
GCA_025448215.1	GenBank	na	Y	ASM2544821v1	862612	862612	Palythoa grandis		1PFXJ0MAC7	INV	PRJNA580275	JAOEJH000000000.1	na	Scaffold	Sep 27 2022 11:02:00:000PM	Sep 27 2022 11:32:32:133PM		IRIDIAN GENOMES	contaminated	676215966	675245487	905787	N	Mar 3 2023 11:49:25:000AM	anml:basal metazoans	prst:alveolates	0.24935	337802	116867227	0.17283	337788	0	14	0	8943	0	121479	0	0	37021	843602	115830169	0	34956	-	-
GCA_025448235.1	GenBank	na	Y	ASM2544823v1	2868390	2868390	Buteogallus gundlachii		1XXD2SGD2L	VRT	PRJNA754289	JAOEJP000000000.1	na	Scaffold	Sep 27 2022 11:10:00:000PM	Sep 27 2022 11:32:37:313PM		Iridian Genomes	contaminated	1379378937	1379326940	878718	N	Mar 3 2023 11:48:49:000AM	anml:birds	anml:birds	0.92428	85401	92898044	0.06735	85099	5	297	0	449	0	2446006	89833	43753426	125473	46069770	15117	0	398419	-	-
GCA_025774085.1	GenBank	na	Y	ASM2577408v1	4442	4442	Camellia sinensis	cultivar=Xingyang Mao Jiang	IRGN PQPELSXBTQ	PLN	PRJNA339413	JAOTQV000000000.1	na	Scaffold	Oct 20 2022 03:00:00:000PM	Oct 20 2022 03:31:18:980PM		IRIDIAN GENOMES	contaminated; genome length too small	363984717	361421117	250581	N	Mar 12 2023 03:37:33:000PM	plnt:plants	anml:insects	0.16878	13073	43817672	0.12038	13072	0	1	0	20035	0	39967921	0	3817197	0	23099	3997	0	5458	-	-
GCA_025802455.1	GenBank	na	Y	ASM2580245v1	2699371	2699371	Iodosphaeria phyllophila		GE5HT45T11	PLN	PRJNA619439	JAOYMO000000000.1	na	Scaffold	Oct 23 2022 11:36:00:000PM	Oct 24 2022 12:43:17:100AM		Iridian Genomes	contaminated	532780510	532745968	555697	N	Mar 3 2023 07:31:53:000AM	fung:ascomycetes	fung:ascomycetes	0.18863	32097	31898597	0.05987	31975	1	121	0	64493	0	2805144	0	779221	0	22008213	6256250	0	49769	-	-
GCA_026122405.1	GenBank	na	Y	ASM2612240v1	329728	329728	Zoanthus sansibaricus		G794XHFJ09	INV	PRJNA598188	JAPEIX000000000.1	na	Scaffold	Nov 10 2022 08:09:00:000AM	Nov 10 2022 12:26:40:103PM		IRIDIAN GENOMES	contaminated	810762527	810719476	896079	N	Mar 3 2023 06:16:21:000AM	anml:basal metazoans	prst:alveolates	0.34084	402053	244818950	0.30196	401762	0	292	0	24874	0	212728	24979	79886	287581	2898476	241296428	0	18872	-	-
GCA_026284585.1	GenBank	na	Y	ASM2628458v1	311894	311894	Pyrrhura albipectus		LSUMZ FrozenTissue 6030	VRT	PRJNA703575	JANFOL000000000.1	na	Scaffold	Nov 22 2022 01:59:00:000PM	Nov 22 2022 02:20:16:330PM		Iridian Genomes	contaminated	1260484914	1229525875	207928	N	Mar 3 2023 03:37:15:000AM	anml:birds	anml:birds	0.95015	40627	117623506	0.09332	40040	199	391	0	107	0	115332	0	35777	273016	126778	117062886	0	9717	-	-
GCA_026284665.1	GenBank	na	Y	ASM2628466v1	51908	51908	Aratinga nenday		KU 90199	VRT	PRJNA479483	JANCMF000000000.1	na	Scaffold	Nov 22 2022 01:58:00:000PM	Nov 22 2022 02:21:48:307PM		IRIDIAN GENOMES	contaminated	1154811290	1146377054	236423	N	Mar 3 2023 04:04:34:000AM	anml:birds	anml:birds	0.95953	132913	59479089	0.05151	132803	35	75	0	77	0	162210	0	525	1527	122086	59184510	0	8231	-	-
GCA_026284745.1	GenBank	na	Y	ASM2628474v1	178892	178892	Primolius auricollis		YPM ORN 84843	VRT	PRJNA704053	JANFOM000000000.1	na	Scaffold	Nov 22 2022 01:59:00:000PM	Nov 22 2022 02:24:15:460PM		Iridian Genomes	contaminated	1403432493	1370869081	785372	N	Mar 3 2023 03:56:56:000AM	anml:birds	anml:birds	0.92559	143111	87271387	0.06218	142869	46	197	0	159	0	100067	0	4741575	486	2371	82400417	0	26471	-	-
GCA_026284825.1	GenBank	na	Y	ASM2628482v1	2338438	2338438	Pyrrhura hoematotis		UMMZ 589	VRT	PRJNA491344	JANFOO000000000.1	na	Scaffold	Nov 22 2022 01:59:00:000PM	Nov 22 2022 02:25:27:640PM		IRIDIAN GENOMES	contaminated	1256914663	1243593273	150175	N	Mar 3 2023 03:45:35:000AM	anml:birds	anml:birds	0.94366	9826	124793044	0.09929	9789	15	22	0	57	0	84518	0	2023	842	27287	124671775	0	6599	-	-
GCA_026546465.1	GenBank	na	Y	ASM2654646v1	134933	134933	Palythoa caribaeorum		CSM4E2ESMF	INV	PRJNA598184	JAOCNB000000000.1	na	Scaffold	Nov 30 2022 12:49:00:000PM	Nov 30 2022 02:28:37:543PM		IRIDIAN GENOMES	contaminated	723120211	722918127	951226	N	Mar 3 2023 02:22:15:000AM	anml:basal metazoans	prst:alveolates	0.27437	417808	153191841	0.21185	417794	0	14	0	10349	0	7414	28196	2501500	1002	2026814	148607355	0	19560	-	-
GCA_026546935.1	GenBank	na	Y	ASM2654693v1	1206978	1206978	Palythoa grandiflora		HKIKRJOT78	INV	PRJNA598185	JAOCPT000000000.1	na	Scaffold	Nov 30 2022 12:54:00:000PM	Nov 30 2022 02:51:57:920PM		IRIDIAN GENOMES	contaminated	926984946	926913133	1561601	N	Mar 3 2023 02:02:26:000AM	anml:basal metazoans	prst:alveolates	0.2485	492235	173091605	0.18673	492226	1	8	0	26380	0	1990	27392	706425	1346811	6174112	164778953	0	55922	-	-
GCA_026724365.1	GenBank	na	Y	Triadica_sebifera_W40_diploid	139772	139772	Triadica sebifera		W40	PLN	PRJNA813698	JAMXIR000000000.1	na	Contig	Dec 7 2022 12:35:00:000PM	Dec 7 2022 02:24:10:227PM		Huazhong Agricultural University	contaminated	1404088694	1404088694	2403	N	Mar 13 2023 08:01:36:000AM	plnt:plants	plnt:plants	0.26014	1307	49284127	0.0351	1307	0	0	0	17	0	48655724	0	0	0	628403	0	0	0	-	-
GCA_026770135.1	GenBank	na	Y	ASM2677013v1	72550	72550	Oryctes rhinoceros		Batu Pahat	INV	PRJNA851956	JAMYEU000000000.1	na	Scaffold	Dec 9 2022 08:41:00:000AM	Dec 9 2022 09:01:40:030AM		Universiti Putra Malaysia	contaminated	374836936	374793346	94832	N	Mar 11 2023 09:16:16:000PM	anml:insects	prok:firmicutes	0.55706	52585	260437260	0.6948	52579	0	6	0	7125	0	0	5942571	0	0	253546623	75634	0	872432	-	-
GCA_026770155.1	GenBank	na	Y	ASM2677015v1	72550	72550	Oryctes rhinoceros		Kluang 2020	INV	PRJNA851956	JAMYES000000000.1	na	Scaffold	Dec 9 2022 08:39:00:000AM	Dec 9 2022 09:01:46:877AM		Universiti Putra Malaysia	contaminated	367074222	366922016	107570	N	Mar 11 2023 09:15:31:000PM	anml:insects	prok:firmicutes	0.57069	64358	246443834	0.67137	64339	0	19	0	6142	0	0	3008476	1814546	0	241076434	91021	0	453357	-	-
GCA_026770175.1	GenBank	na	Y	ASM2677017v1	72550	72550	Oryctes rhinoceros		Kluang 2021	INV	PRJNA851956	JAMYET000000000.1	na	Scaffold	Dec 9 2022 08:41:00:000AM	Dec 9 2022 09:01:47:263AM		Universiti Putra Malaysia	contaminated	335247203	335164599	100486	N	Mar 11 2023 09:15:59:000PM	anml:insects	prok:firmicutes	0.69049	61875	265141428	0.79088	61858	0	17	0	2975	0	0	1359359	132187	0	262752558	3723	0	893601	-	-
GCA_026931265.1	GenBank	na	Y	ASM2693126v1	2879190	2879190	Tropidonophis doriae		LSMUZ 129280	VRT	PRJNA899907	JAPKID000000000.1	na	Scaffold	Dec 16 2022 09:32:00:000AM	Dec 16 2022 01:40:28:783PM		Iridian Genomes	contaminated	1353597576	1353487860	807329	N	Mar 2 2023 11:31:13:000PM	anml:reptiles	anml:reptiles	0.8077	113979	32039869	0.02367	113974	1	4	0	21	0	30617018	0	5824	850	1331997	0	0	84180	-	-
GCA_027575235.1	GenBank	na	Y	ASM2757523v1	417481	417481	Palythoa mutuki		YAAKJB96DV	INV	PRJNA598187	JAODFW000000000.1	na	Scaffold	Jan 6 2023 10:29:00:000AM	Jan 6 2023 11:25:06:100AM		IRIDIAN GENOMES	contaminated	990472796	990437662	1924619	N	Mar 2 2023 06:34:37:000PM	anml:basal metazoans	prst:alveolates	0.12761	159820	50065699	0.05055	159815	0	6	0	46180	0	3133	42354	88322	260079	10828291	38801625	0	41895	-	-
GCA_027704885.1	GenBank	na	Y	ASM2770488v1	4081	4081	Solanum lycopersicum	cultivar=M82		PLN	PRJNA809001	JALGYV000000000.1	na	Scaffold	Jan 11 2023 09:29:00:000AM	Jan 12 2023 08:40:19:823AM		Cornell University	contaminated	880292284	880166984	5156	N	Mar 12 2023 02:13:26:000PM	plnt:plants	plnt:plants	0.67766	4951	189841285	0.21566	4946	1	4	0	8	0	188842845	0	0	0	998440	0	0	0	-	-
GCA_028566015.1	GenBank	na	Y	ASM2856601v1	260659	260659	Echinosphaeria canescens		IRGN UPH9WVSJ6L	PLN	PRJNA595690	JAOXNW000000000.1	na	Scaffold	Feb 9 2023 08:09:00:000AM	Feb 9 2023 10:03:48:623AM		Iridian Genomes	contaminated	561341996	561209416	615373	N	Mar 1 2023 09:41:49:000PM	fung:ascomycetes	fung:ascomycetes	0.20529	36792	32350063	0.05763	36599	3	190	0	58747	0	1339159	0	0	0	30938225	24023	0	48656	-	-
GCA_028571085.1	GenBank	na	Y	ASM2857108v1	4376	4376	Nepenthes alata		IRGN QT5VJDAN5T	PLN	PRJNA790946	JAOVVI000000000.1	na	Scaffold	Feb 9 2023 08:08:00:000AM	Feb 9 2023 01:36:14:780PM		Iridian Genomes	contaminated	1317874710	1317362466	816825	N	Mar 1 2023 07:26:16:000PM	plnt:plants	plnt:plants	0.09264	131851	39547210	0.03001	131842	0	9	0	19020	0	35130938	0	101756	2178	4243815	49805	0	18718	-	-
GCA_029291765.1	GenBank	na	Y	ASM2929176v1	1928008	1928008	Eukaryota sp.		CTeuk-1713	INV	PRJNA810309	DAGXDN000000000.1	na	Scaffold	Mar 20 2023 03:30:00:000PM	Mar 20 2023 03:51:25:493PM		Helmholtz Centre for Environmental Research - UFZ	derived from metagenome	52345664	52249064	1044	N	Apr 2 2023 01:30:54:000PM	prst:protists	anml:rotifers	0.73782	993	51931433	0.99209	993	0	0	0	12	0	51931433	0	0	0	0	0	0	0	-	-
GCA_029292775.1	GenBank	na	Y	ASM2929277v1	1928008	1928008	Eukaryota sp.		CTeuk-1660	INV	PRJNA810309	DAGXBY000000000.1	na	Scaffold	Mar 20 2023 03:29:00:000PM	Mar 20 2023 04:02:27:783PM		Helmholtz Centre for Environmental Research - UFZ	derived from metagenome	53310309	53183809	936	N	Apr 2 2023 01:35:29:000PM	prst:protists	anml:rotifers	0.73491	907	53017329	0.9945	907	0	0	0	11	0	53017329	0	0	0	0	0	0	0	-	-
GCA_029294175.1	GenBank	na	Y	ASM2929417v1	1928008	1928008	Eukaryota sp.		CTeuk-1581	INV	PRJNA810309	DAGWZF000000000.1	na	Scaffold	Mar 20 2023 03:26:00:000PM	Mar 20 2023 04:30:43:530PM		Helmholtz Centre for Environmental Research - UFZ	derived from metagenome	33240822	33231906	1494	N	Apr 2 2023 01:40:22:000PM	prst:protists	fung:fungi	0.94148	1494	33240822	1	1494	0	0	0	0	0	0	0	33240822	0	0	0	0	0	-	-
GCA_029294235.1	GenBank	na	Y	ASM2929423v1	1928008	1928008	Eukaryota sp.		CTeuk-1582	INV	PRJNA810309	DAGWZG000000000.1	na	Scaffold	Mar 20 2023 03:26:00:000PM	Mar 20 2023 04:30:59:777PM		Helmholtz Centre for Environmental Research - UFZ	derived from metagenome	37790714	37782314	1119	N	Apr 2 2023 01:40:35:000PM	prst:protists	fung:fungi	0.89601	1116	37776995	0.99964	1116	0	0	0	1	0	0	0	37776995	0	0	0	0	0	-	-
GCA_029297005.1	GenBank	na	Y	ASM2929700v1	1928008	1928008	Eukaryota sp.		CTeuk-1406	INV	PRJNA810309	DAGWUS000000000.1	na	Scaffold	Mar 20 2023 03:20:00:000PM	Mar 20 2023 05:00:43:300PM		Helmholtz Centre for Environmental Research - UFZ	derived from metagenome	51815535	51697235	979	N	Mar 24 2023 03:19:52:000PM	prst:protists	anml:rotifers	0.73934	913	51376114	0.99152	913	0	0	0	15	0	51376114	0	0	0	0	0	0	0	-	-
GCA_029297195.1	GenBank	na	Y	ASM2929719v1	1928008	1928008	Eukaryota sp.		CTeuk-1400	INV	PRJNA810309	DAGWUM000000000.1	na	Scaffold	Mar 20 2023 03:20:00:000PM	Mar 20 2023 05:02:06:140PM		Helmholtz Centre for Environmental Research - UFZ	derived from metagenome	52655273	52557973	1055	N	Mar 24 2023 03:21:37:000PM	prst:protists	anml:rotifers	0.73622	1001	52188989	0.99114	1001	0	0	0	14	0	52188989	0	0	0	0	0	0	0	-	-
GCA_029297245.1	GenBank	na	Y	ASM2929724v1	1928008	1928008	Eukaryota sp.		CTeuk-1396	INV	PRJNA810309	DAGWUI000000000.1	na	Scaffold	Mar 20 2023 03:20:00:000PM	Mar 20 2023 05:03:30:790PM		Helmholtz Centre for Environmental Research - UFZ	derived from metagenome	52978461	52853461	1005	N	Mar 24 2023 03:24:15:000PM	prst:protists	anml:rotifers	0.73412	938	52494433	0.99086	938	0	0	0	18	0	52494433	0	0	0	0	0	0	0	-	-
GCA_029297335.1	GenBank	na	Y	ASM2929733v1	1928008	1928008	Eukaryota sp.		CTeuk-1389	INV	PRJNA810309	DAGWUB000000000.1	na	Scaffold	Mar 20 2023 03:20:00:000PM	Mar 20 2023 05:04:25:683PM		Helmholtz Centre for Environmental Research - UFZ	derived from metagenome	44508362	44426298	5424	N	Mar 24 2023 03:22:44:000PM	prst:protists	anml:rotifers	0.67174	4929	42060653	0.94501	4929	0	0	0	87	0	42060653	0	0	0	0	0	0	0	-	-
GCA_029297435.1	GenBank	na	Y	ASM2929743v1	1928008	1928008	Eukaryota sp.		CTeuk-1386	INV	PRJNA810309	DAGWTY000000000.1	na	Scaffold	Mar 20 2023 03:20:00:000PM	Mar 20 2023 05:05:47:070PM		Helmholtz Centre for Environmental Research - UFZ	derived from metagenome	53882717	53790942	1120	N	Mar 24 2023 03:25:42:000PM	prst:protists	anml:rotifers	0.72972	1028	53198806	0.98731	1028	0	0	0	21	0	53198806	0	0	0	0	0	0	0	-	-
GCA_029297515.1	GenBank	na	Y	ASM2929751v1	1928008	1928008	Eukaryota sp.		CTeuk-1383	INV	PRJNA810309	DAGWTV000000000.1	na	Scaffold	Mar 20 2023 03:20:00:000PM	Mar 20 2023 05:06:34:563PM		Helmholtz Centre for Environmental Research - UFZ	derived from metagenome	57326389	57188889	1187	N	Mar 24 2023 03:26:38:000PM	prst:protists	anml:rotifers	0.71235	1113	56484769	0.98532	1113	0	0	0	34	0	56484769	0	0	0	0	0	0	0	-	-
GCA_029301715.1	GenBank	na	Y	ASM2930171v1	1928008	1928008	Eukaryota sp.		CTeuk-1739	INV	PRJNA810309	DAGXEH000000000.1	na	Scaffold	Mar 20 2023 03:31:00:000PM	Mar 20 2023 06:49:29:133PM		Helmholtz Centre for Environmental Research - UFZ	derived from metagenome	38814773	38809829	956	N	Mar 24 2023 03:41:01:000PM	prst:protists	fung:fungi	0.97749	951	38784364	0.99922	951	0	0	0	2	0	0	0	38784364	0	0	0	0	0	-	-
GCA_029301815.1	GenBank	na	Y	ASM2930181v1	1928008	1928008	Eukaryota sp.		CTeuk-1737	INV	PRJNA810309	DAGXEF000000000.1	na	Scaffold	Mar 20 2023 03:31:00:000PM	Mar 20 2023 06:50:18:563PM		Helmholtz Centre for Environmental Research - UFZ	derived from metagenome	33163791	33156527	1663	N	Mar 24 2023 03:41:16:000PM	prst:protists	fung:fungi	0.94199	1663	33163791	1	1663	0	0	0	0	0	0	0	33163791	0	0	0	0	0	-	-
GCA_029301885.1	GenBank	na	Y	ASM2930188v1	1928008	1928008	Eukaryota sp.		CTeuk-1738	INV	PRJNA810309	DAGXEG000000000.1	na	Scaffold	Mar 20 2023 03:31:00:000PM	Mar 20 2023 06:50:39:100PM		Helmholtz Centre for Environmental Research - UFZ	derived from metagenome	41518143	41511197	1589	N	Mar 24 2023 03:41:40:000PM	prst:protists	fung:fungi	0.98801	1588	41510625	0.99982	1588	0	0	0	0	0	0	0	41510625	0	0	0	0	0	-	-
GCA_029302545.1	GenBank	na	Y	ASM2930254v1	1928008	1928008	Eukaryota sp.		CTeuk-1717	INV	PRJNA810309	DAGXDR000000000.1	na	Scaffold	Mar 20 2023 03:30:00:000PM	Mar 20 2023 06:55:43:387PM		Helmholtz Centre for Environmental Research - UFZ	derived from metagenome	44639978	44557474	5453	N	Mar 24 2023 03:43:45:000PM	prst:protists	anml:rotifers	0.67055	4944	42131929	0.94382	4944	0	0	0	91	0	42131929	0	0	0	0	0	0	0	-	-
GCA_029302775.1	GenBank	na	Y	ASM2930277v1	1928008	1928008	Eukaryota sp.		CTeuk-1708	INV	PRJNA810309	DAGXDI000000000.1	na	Scaffold	Mar 20 2023 03:30:00:000PM	Mar 20 2023 06:57:55:990PM		Helmholtz Centre for Environmental Research - UFZ	derived from metagenome	37941597	37612845	3033	N	Mar 24 2023 03:44:10:000PM	prst:protists	anml:rotifers	0.70394	2953	37187812	0.98013	2953	0	0	0	29	0	37187812	0	0	0	0	0	0	0	-	-
GCA_029302885.1	GenBank	na	Y	ASM2930288v1	1928008	1928008	Eukaryota sp.		CTeuk-1707	INV	PRJNA810309	DAGXDH000000000.1	na	Scaffold	Mar 20 2023 03:30:00:000PM	Mar 20 2023 06:59:15:723PM		Helmholtz Centre for Environmental Research - UFZ	derived from metagenome	47832852	47504844	2587	N	Mar 24 2023 03:44:35:000PM	prst:protists	anml:rotifers	0.69852	2498	46905617	0.98062	2498	0	0	0	34	0	46905617	0	0	0	0	0	0	0	-	-
GCA_029407785.1	GenBank	na	Y	PU_POon_v1	231751	231751	Porolithon onkodes	cultivar=Encrusting Coralline Algae		PLN	PRJNA774170	JAJGMU000000000.1	na	Scaffold	Mar 27 2023 12:46:00:000PM	Mar 27 2023 01:15:54:650PM		Pondicherry University	contaminated	226237909	224708768	68138	N	Apr 2 2023 01:25:09:000PM	prst:algae	prok:a-proteobacteria	0.26609	17379	59394688	0.26253	17369	2	9	0	3685	0	0	13392	0	32024	59333241	0	0	16031	-	-
GCA_900067785.1	GenBank	na	Y	563_A_assembled_ctg_200	4513	4513	Hordeum vulgare			PLN	PRJEB5860	CEGM000000000.1	na	Contig	Feb 14 2019 07:37:00:000PM	Feb 27 2019 07:29:00:770AM		DUNDEE	contaminated; genome length too small	316110194	316110194	1201146	N	Mar 12 2023 04:26:36:000PM	plnt:plants	prok:a-proteobacteria	0.38275	367038	100581630	0.31819	367038	0	0	0	5965	0	316173	185691	1323262	0	98341573	172705	0	242226	-	-
GCA_900067795.1	GenBank	na	Y	563_B_assembled_ctg_200	4513	4513	Hordeum vulgare			PLN	PRJEB5860	CEGI00000000.1	na	Contig	Feb 14 2019 01:29:00:000PM	Feb 27 2019 07:29:19:837AM		DUNDEE	contaminated; genome length too small	161165980	161165980	589134	N	Mar 12 2023 04:30:03:000PM	plnt:plants	prok:a-proteobacteria	0.53231	247017	73273353	0.45465	247017	0	0	0	1439	0	3372910	47185	105337	0	69529662	18317	0	199942	-	-
GCA_900067805.1	GenBank	na	Y	563_C_assembled_ctg_200	4513	4513	Hordeum vulgare			PLN	PRJEB5860	CEGJ00000000.1	na	Contig	Feb 14 2019 02:44:00:000PM	Feb 27 2019 07:29:47:057AM		DUNDEE	contaminated; genome length too small	160634686	160634686	598302	N	Mar 12 2023 04:28:53:000PM	plnt:plants	prok:a-proteobacteria	0.5123	237492	68570950	0.42688	237492	0	0	0	1271	0	155460	45389	341869	0	67625976	161928	0	240328	-	-
GCA_900067815.1	GenBank	na	Y	563_D_assembled_ctg_200	4513	4513	Hordeum vulgare			PLN	PRJEB5860	CEGL00000000.1	na	Contig	Feb 14 2019 05:16:00:000PM	Feb 27 2019 07:30:11:637AM		DUNDEE	contaminated; genome length too small	233128652	233128652	908607	N	Mar 12 2023 04:30:12:000PM	plnt:plants	prok:a-proteobacteria	0.42028	279366	73359957	0.31468	279366	0	0	0	5419	0	401370	87162	361548	0	71644840	751237	0	113800	-	-
GCA_900067825.1	GenBank	na	Y	563_F_assembled_ctg_200	4513	4513	Hordeum vulgare			PLN	PRJEB5860	CEGK00000000.1	na	Contig	Feb 14 2019 03:50:00:000PM	Feb 27 2019 07:30:33:513AM		DUNDEE	contaminated; genome length too small	207794998	207794998	800872	N	Mar 12 2023 04:30:57:000PM	plnt:plants	plnt:plants	0.47168	254061	66880639	0.32186	254061	0	0	0	3140	0	123594	66352	609296	0	65429038	557021	0	95338	-	-
GCA_900067995.1	GenBank	na	Y	Heliconius_melpomene_melpomene.9316	171917	34740	Heliconius melpomene melpomene			INV	PRJEB8011	FARY00000000.1	na	Scaffold	Apr 26 2017 04:56:00:000AM	May 22 2018 04:36:21:417AM		CAM	contaminated	309915378	303661120	427910	N	Mar 27 2023 09:42:20:000AM	anml:insects	anml:insects	0.25749	56265	37684007	0.12159	56250	1	14	0	2897	0	25848	0	38780	0	20764702	16588102	0	266575	-	-
GCA_900068465.1	GenBank	na	Y	Heliconius_heurippa.STRI_002	33423	33423	Heliconius heurippa			INV	PRJEB8011	FAQG00000000.1	na	Scaffold	Apr 25 2017 03:53:00:000PM	Apr 26 2017 12:24:08:183PM		CAM	contaminated	331887318	327346394	295802	N	Mar 27 2023 10:54:06:000AM	anml:insects	anml:insects	0.26079	47897	36087113	0.10873	47879	0	18	0	1750	0	2219	0	1001128	36090	34917997	0	5386	124293	-	-
GCA_900068635.1	GenBank	na	Y	Heliconius_melpomene_meriana.CAM013715	1608924	34740	Heliconius melpomene meriana			INV	PRJEB8011	FASB00000000.1	na	Scaffold	Apr 26 2017 05:56:00:000AM	May 22 2018 07:50:08:320AM		CAM	contaminated	233711095	232021410	327508	N	Mar 27 2023 11:19:02:000AM	anml:insects	prok:g-proteobacteria	0.30415	20777	36574307	0.15649	20766	0	11	0	1339	0	2612	0	14394	23262	36221868	32412	0	279759	-	-
GCA_900069095.1	GenBank	na	Y	Tubaria_l100.fa	110255	110255	Tubaria furfuracea			PLN	PRJEB8570	CVRC00000000.1	na	Scaffold	Jul 9 2020 07:56:00:000PM	Jul 14 2020 11:32:53:423AM		Royal Botanic Gardens, Kew	contaminated	152547291	152098571	537793	N	Mar 5 2023 04:41:16:000PM	fung:basidiomycetes	prok:g-proteobacteria	0.59547	286351	80975656	0.53082	286349	0	2	0	502	0	105359	0	0	27085	80161700	15797	0	665715	-	-
GCA_900092235.1	GenBank	na	Y	ASM90009223v1	361140	361140	Rostrostelium ellipticum			INV	PRJEB14640	FLTD00000000.1	na	Scaffold	Jan 2 2017 10:42:00:000PM	May 26 2017 03:57:02:177PM		Cell and Developmental Biology	contaminated	62160181	62054872	10327	N	Mar 27 2023 01:26:58:000PM	prst:cellular slime molds	prok:g-proteobacteria	0.68898	8044	37420975	0.60201	8035	2	7	0	18	0	390	0	0	0	37333399	0	0	87186	-	-
GCA_900235935.1	GenBank	na	Y	Canthatch-K	4565	4565	Triticum aestivum	cultivar=Canthatch		PLN	PRJEB23265	ODGO00000000.1	na	Scaffold	Dec 3 2018 02:09:00:000PM	Dec 7 2018 12:45:45:730PM		CSIRO	contaminated; partial	804001010	799861330	749802	N	Mar 27 2023 07:33:54:000PM	plnt:plants	plnt:plants	0.70734	48466	34650346	0.0431	48458	1	7	0	203	0	25726858	0	133487	0	8256420	267	0	533314	-	-
GCA_900406455.1	GenBank	na	Y	ASM90040645v1	391730	391730	Macropodium nivale			PLN	PRJEB26555	OVBF00000000.1	na	Scaffold	Jun 15 2019 06:37:00:000AM	Jul 29 2019 01:38:26:453PM		MAX PLANCK INSTITUTE FOR PLANT BREEDING RESEARCH	contaminated	300734812	297366584	122604	N	Mar 6 2023 11:57:13:000AM	plnt:plants	plnt:plants	0.54948	35495	35613124	0.11842	35346	54	95	0	450	0	177733	0	88471	0	26324423	8969583	0	52914	-	-
GCA_900499025.1	GenBank	na	Y	Paegeria_k64b2000_dplexOGS2	116150	116150	Pararge aegeria			INV	PRJEB28004	UIGX00000000.1	na	Scaffold	Aug 8 2018 04:09:00:000AM	Aug 8 2018 06:00:06:277PM		STOCKHOLM UNIVERSITY	contaminated	501694711	497080712	82131	N	Mar 28 2023 02:13:09:000AM	anml:insects	anml:insects	0.95022	4138	38516808	0.07677	4134	2	2	0	7	1	0	0	9896	0	38460704	0	0	46208	-	-
GCA_902829155.1	GenBank	na	Y	FRAX10-0.1	56036	56036	Fraxinus pennsylvanica			PLN	PRJEB20151	CADEPC000000000.1	na	Contig	Apr 15 2020 12:35:00:000PM	Apr 23 2020 05:22:05:767PM		QMUL	contaminated	760972393	760972393	715871	N	Mar 13 2023 03:52:17:000AM	plnt:plants	plnt:plants	0.5088	76358	45289359	0.05952	76339	4	15	0	6694	0	567311	0	2275048	0	42317292	0	0	129708	-	-
GCA_902876705.1	GenBank	na	Y	FRAX12-0.1 updated	490850	490850	Fraxinus sieboldiana			PLN	PRJEB20151	CADILQ000000000.1	na	Contig	May 7 2020 02:14:00:000AM	May 7 2020 07:14:11:063PM		QMUL	contaminated	744777403	744777403	709960	N	Mar 6 2023 12:39:33:000AM	plnt:plants	plnt:plants	0.47948	71301	32942066	0.04423	71274	6	21	0	2668	0	951822	0	29284712	13810	2610923	8730	0	72069	-	-
GCA_903798245.1	GenBank	na	Y	FRAX09-0.1	56036	56036	Fraxinus pennsylvanica			PLN	PRJEB20151	CAIGRG000000000.1	na	Scaffold	Jun 16 2020 01:27:00:000PM	Jul 14 2020 02:04:28:580AM		QMUL	contaminated	902530122	799950643	555484	N	Mar 13 2023 03:56:47:000AM	plnt:plants	plnt:plants	0.50052	80323	42645484	0.04725	80255	37	31	0	6835	0	643821	0	5876418	0	36070794	311	0	54140	-	-
GCA_903798285.1	GenBank	na	Y	FRAX19-0.1	490841	490841	Fraxinus gooddingii			PLN	PRJEB20151	CAIGRI000000000.1	na	Scaffold	Jun 16 2020 01:56:00:000PM	Jul 14 2020 01:57:13:467AM		QMUL	contaminated	904239620	828019958	452616	N	Mar 5 2023 04:59:49:000PM	plnt:plants	plnt:plants	0.49297	82596	35444016	0.0392	82555	26	15	0	913	0	276298	0	9334464	142166	25643404	238	0	47446	-	-
GCA_903798305.1	GenBank	na	Y	FRAX21-0.1	880137	880137	Fraxinus griffithii			PLN	PRJEB20151	CAIGRJ000000000.1	na	Scaffold	Jun 16 2020 02:15:00:000PM	Jul 14 2020 01:59:52:580AM		QMUL	contaminated	739500321	738331490	349639	N	Mar 5 2023 04:55:10:000PM	plnt:plants	plnt:plants	0.49489	47888	32012526	0.04329	47786	17	85	0	1370	0	254010	0	9943360	60582	21698335	0	0	56239	-	-
GCA_904814375.1	GenBank	na	Y	MesFer1	210380	210380	Mesua ferrea			PLN	PRJEB36969	CAJGUO000000000.1	na	Scaffold	Nov 2 2020 02:32:00:000AM	Nov 3 2020 09:10:33:743AM		INDIAN INSTITUTE OF SCIENCE EDUCATION AND RESEARCH, BHOPAL	contaminated	614350342	601742584	503130	N	Mar 5 2023 09:06:34:000AM	plnt:plants	plnt:plants	0.25572	47744	43904214	0.07146	47700	10	36	0	1861	0	763617	0	1215852	67824	41721052	31491	0	104378	-	-
GCA_905221625.1	GenBank	na	Y	Smic_CassKB8	230985	230985	Symbiodinium sp. KB8			PLN	PRJEB34894	CAJNDU000000000.1	representative genome	Scaffold	Feb 20 2021 08:30:00:000AM	Feb 22 2021 03:12:42:623PM		INSTITUTE FOR MOLECULAR BIOSCIENCE, UNIVERSITY OF QUEENSLAND		813744491	804404202	67937	Y	Mar 5 2023 05:25:13:000AM	prst:alveolates	prst:alveolates	0.90719	6866	38827851	0.04772	6855	4	7	0	101	0	9390	0	0	0	8318675	30499665	0	121	3145	3145
GCA_905249985.1	GenBank	na	Y	Buffalo_MAGs	391902	89462	Bubalus bubalis bubalis			MAM	PRJEB43196	CAJNOS000000000.1	na	Scaffold	Jul 7 2021 10:56:00:000AM	Jul 8 2021 05:16:45:080AM		GUANGXI UNIVERSITY	contaminated; unverified source organism; genome length too large	10613571626	10612864576	600286	N	Mar 18 2023 11:13:00:000PM	anml:mammals	prok:firmicutes	0.37582	197381	3670523665	0.34583	197253	2	126	0	13799	0	0	74513374	58349	4975	3592274475	2063775	0	1608717	-	-
GCA_907165285.1	GenBank	na	Y	Goat_MAGs	9925	9925	Capra hircus			MAM	PRJEB44435	CAJRCN000000000.1	na	Scaffold	Jul 1 2022 03:36:00:000PM	Jul 6 2022 11:48:49:763PM		GUANGXI UNIVERSITY	contaminated; genome length too large	8843291308	8839972682	533531	N	Mar 18 2023 08:37:18:000AM	anml:mammals	prok:CFB group bacteria	0.44586	245889	4511647547	0.51018	245715	0	182	0	26710	0	0	73657082	18100	47286	4435050795	1917414	0	956870	-	-
GCA_910594505.1	GenBank	na	Y	hordeum_vulgare_accession_hor_337_contigs	4513	4513	Hordeum vulgare			PLN	PRJEB45499	CAJVDS000000000.1	na	Contig	Jul 14 2022 10:59:00:000AM	Jul 17 2022 09:49:10:470PM		Leibniz Institute of Plant Genetics and Crop Plant Research	contaminated	4504789993	4504789993	2466115	N	Mar 12 2023 06:29:55:000PM	plnt:plants	plnt:plants	0.53524	58134	41301256	0.00917	58133	0	1	0	138	0	30311	0	7991	0	40972981	0	0	289973	-	-
GCA_913778645.1	GenBank	na	Y	maxbin_SP118_3.007_cleaned	259322	259322	uncultured Chryseobacterium sp.		maxbin_SP118_3.007_cleaned	ENV	PRJEB45634	CAJYXI000000000.1	na	Contig	Nov 12 2021 01:00:00:000PM	Nov 14 2021 11:47:08:603PM		INSTITUTE OF ENVIRONMENTAL BIOTECHNOLOGY, GRAZ UNIVERSITY OF TECHNOLOGY	derived from environmental source; derived from metagenome; genome length too large	49263869	49263869	9686	N	Mar 24 2023 01:56:15:000PM	prok:CFB group bacteria	plnt:plants	0.94833	8776	46508414	0.94407	8776	0	0	0	72	0	39105	0	0	46465314	0	0	0	3995	-	-
GCA_935750815.1	GenBank	na	Y	ERR7738596_bin.291_merged_10	100272	100272	uncultured eukaryote			ENV	PRJEB49206	CAKXZE000000000.1	na	Contig	Apr 16 2022 01:09:00:000PM	May 25 2022 09:22:10:113PM		stanford university school of medicine	derived from environmental source; derived from metagenome	232678722	232678722	26793	N	Mar 14 2023 06:15:00:000PM	prst:protists	anml:insects	0.8356	25919	230132749	0.98906	25919	0	0	0	183	0	230096157	0	0	18727	17865	0	0	0	-	-

## Sheet: TableS10
#assembly_accession	type	gbrs_paired_asm	latest	asm_name	taxid	species_taxid	taxname	infraspecific_name	isolate	gb_division_code	bioproject	wgs_master	rep_status	asm_level	seq_rel_date	asm_rel_date	asm_not_live_date	submitter_org	not_selected_for_refseq	length	ungapped_length	top_level_ct	has_annotation	gx_run_date	gx_div	top_inferred_div	gx_agg_coverage	total_cont_acc	total_cont_len	frac_cont	exclude_ct	fix_ct	trim_ct	rare_ct	review_ct	info_ct	anml	arch	fung	plnt	prok	prst	synt	virs	genes	proteins
GCA_000483285.1	GenBank	GCF_000483285.1	Y	ASM48328v1	1268324	1268324	Proteobacteria bacterium JGI 0001019-D04	strain=JGI 0001019-D04		BCT	PRJNA183558	AXYJ00000000.1	na	Scaffold	Oct 25 2013 02:13:00:000PM	Oct 25 2013 05:12:00:207PM		DOE Joint Genome Institute	derived from single cell; genus undefined	1331044	1327021	112	N	Mar 31 2023 07:03:28:000PM	prok:proteobacteria	prok:a-proteobacteria	0.90744	110	1311314	0.98518	110	0	0	0	0	0	0	0	0	0	1311314	0	0	0	-	-
GCA_000485275.1	GenBank	GCF_000485275.1	Y	ASM48527v1	1268340	1268340	Proteobacteria bacterium JGI 0001013-N05	strain=JGI 0001013-N05		BCT	PRJNA183574	AXYC00000000.1	na	Scaffold	Oct 25 2013 11:36:00:000AM	Oct 28 2013 08:22:13:430AM		DOE Joint Genome Institute	derived from single cell; genus undefined	809620	809600	141	N	Mar 31 2023 07:03:36:000PM	prok:proteobacteria	prok:a-proteobacteria	0.92316	130	776189	0.95871	130	0	0	0	0	0	0	0	0	0	776189	0	0	0	-	-
GCA_000492135.1	GenBank	GCF_000492135.1	Y	ASM49213v1	1268319	1268319	Proteobacteria bacterium JGI 0001002-H11	strain=JGI 0001002-H11		BCT	PRJNA183553	AXYN00000000.1	na	Scaffold	Oct 30 2013 02:32:00:000PM	Oct 30 2013 02:32:10:537PM		DOE Joint Genome Institute	derived from single cell; genus undefined	405062	404967	40	N	Mar 31 2023 07:03:18:000PM	prok:proteobacteria	prok:b-proteobacteria	0.94789	39	402277	0.99312	39	0	0	0	0	0	0	0	0	0	402277	0	0	0	-	-
GCA_000494705.1	GenBank	GCF_000494705.1	Y	ASM49470v1	1239284	1239284	Firmicutes bacterium JGI 0000112-J22	strain=JGI 0000112-J22		BCT	PRJNA176578	AYLF00000000.1	na	Contig	Oct 31 2013 06:59:00:000PM	Oct 31 2013 07:02:46:140PM		DOE Joint Genome Institute	derived from single cell; genus undefined; low quality sequence	1369803	1369803	345	N	Mar 31 2023 06:09:30:000PM	prok:firmicutes	prok:CFB group bacteria	0.95509	320	1331708	0.97219	320	0	0	0	0	0	0	0	0	0	1331708	0	0	0	-	-
GCA_000499685.1	GenBank	na	Y	EEL001	1147741	1147741	Elaeophora elaphi			INV	PRJEB502	CBVL000000000.1	na	Scaffold	Nov 8 2013 03:52:00:000PM	Nov 26 2013 10:24:35:220AM		SC	partial	1480825	1478571	1	N	Mar 23 2023 01:41:05:000PM	anml:nematodes	prok:a-proteobacteria	0.98932	1	1480825	1	1	0	0	0	0	0	0	0	0	0	1480825	0	0	0	-	-
GCA_000833685.1	GenBank	na	Y	ASM83368v1	765876	765876	Dactylopius coccus	strain=MexFresh	grana & fresh insects	INV	PRJNA244295	JMCM00000000.1	na	Contig	Feb 9 2015 09:33:00:000AM	Feb 9 2015 10:04:35:393AM		Harvard University	contaminated	18613147	18613147	1499	N	Mar 24 2023 02:43:10:000AM	anml:insects	prok:a-proteobacteria	0.9223	921	18214398	0.97858	920	0	1	0	5	0	0	0	0	0	18105319	0	0	109079	-	-
GCA_000980425.1	GenBank	na	Y	ASM98042v1	1637506	1637506	Lactobacillus sp. N15.MGS-260		N15.MGS-260	BCT	PRJNA277012	LARJ00000000.1	na	Contig	Apr 24 2015 09:02:00:000AM	Apr 24 2015 10:02:50:543AM		The Mayo Clinic	derived from metagenome	1820858	1820858	151	N	Mar 18 2023 04:42:18:000PM	prok:firmicutes	prok:a-proteobacteria	0.98803	66	1768166	0.97106	66	0	0	0	0	0	0	0	0	0	1768166	0	0	0	-	-
GCA_001280155.1	GenBank	GCF_001280155.1	Y	ASM128015v1	68259	68259	Streptomyces purpurogeneiscleroticus	strain=NRRL B-2952		BCT	PRJNA238534	LGEI00000000.1	na	Contig	Sep 4 2015 12:02:00:000PM	Sep 4 2015 01:06:40:480PM		University of Illinois at Urbana-Champaign	unverified source organism; not used as type	6973953	6973953	440	Y	Mar 30 2023 04:29:07:000AM	prok:high GC Gram+	prok:a-proteobacteria	0.95556	368	6884458	0.98717	368	0	0	0	0	0	0	0	0	0	6884458	0	0	0	6515	6047
GCA_001404035.1	GenBank	na	Y	Ne2	114634	114634	Nasutitermes exitiosus			INV	PRJEB8629	CEME00000000.1	na	Contig	Mar 3 2015 09:49:00:000PM	Oct 22 2015 11:37:57:900AM		CSIRO	derived from environmental source; partial	5237693	5237693	283	N	Mar 24 2023 03:00:11:000PM	anml:insects	prok:firmicutes	0.93073	281	5224596	0.9975	281	0	0	0	1	0	0	0	0	0	5217880	0	0	6716	-	-
GCA_001465445.1	GenBank	GCF_001465445.1	Y	ADP0v1	47660	47660	Pseudomonas sp. ADP	strain=ADP		BCT	PRJNA296545	LKAX00000000.1	na	Scaffold	Dec 15 2015 11:29:00:000AM	Dec 15 2015 11:31:30:007AM		INRA	genus undefined	7259392	7225892	23	Y	Mar 29 2023 11:39:29:000PM	prok:proteobacteria	prok:g-proteobacteria	0.97414	19	7245046	0.99802	19	0	0	0	0	0	0	0	0	0	7245046	0	0	0	6317	6093
GCA_002003685.1	GenBank	GCF_002003685.1	Y	ASM200368v1	246796	246796	Pedobacter himalayensis	strain=HHS 22		BCT	PRJNA252799	MPZO00000000.1	na	Contig	Feb 17 2017 03:18:00:000PM	Feb 17 2017 04:07:30:290PM		Centre for Cellular and Molecular Biology	unverified source organism; not used as type	4679119	4679119	85	Y	Mar 30 2023 09:49:42:000PM	prok:CFB group bacteria	prok:g-proteobacteria	0.99278	77	4669025	0.99784	77	0	0	0	0	0	0	0	0	0	4669025	0	0	0	4519	4330
GCA_002027255.1	GenBank	GCF_002027255.1	Y	ASM202725v1	1945581	1945581	Chryseobacterium mucoviscidosis	strain=VT-16-81		BCT	PRJNA376785	MWZC00000000.1	na	Scaffold	Mar 14 2017 03:55:00:000PM	Mar 14 2017 04:02:04:787PM		Human Microbiology Institute	contaminated	7228299	7227808	1176	Y	Apr 1 2023 01:20:33:000PM	prok:CFB group bacteria	prok:firmicutes	0.96845	461	7015323	0.97054	461	0	0	0	0	0	242	0	0	0	7014563	0	0	518	6741	6459
GCA_002083645.1	GenBank	na	Y	ASM208364v1	1978761	1978761	Proteobacteria bacterium ST_bin13		ST_bin13	BCT	PRJNA315256	MSXQ00000000.1	na	Scaffold	Apr 10 2017 01:31:00:000PM	Apr 10 2017 02:05:23:120PM		The University Hong Kong	derived from metagenome; genus undefined	3604784	3604093	41	Y	Mar 18 2023 10:27:45:000PM	prok:proteobacteria	prok:a-proteobacteria	0.94261	40	3563712	0.98861	40	0	0	0	0	0	0	0	0	0	3563712	0	0	0	3553	3458
GCA_002083655.1	GenBank	na	Y	ASM208365v1	1978762	1978762	Proteobacteria bacterium ST_bin14		ST_bin14	BCT	PRJNA315256	MSXR00000000.1	na	Scaffold	Apr 10 2017 01:31:00:000PM	Apr 10 2017 02:05:24:170PM		The University Hong Kong	derived from metagenome; genus undefined	3048131	3047624	33	Y	Mar 18 2023 10:27:48:000PM	prok:proteobacteria	prok:a-proteobacteria	0.92781	33	3048131	1	33	0	0	0	0	0	0	0	0	0	3048131	0	0	0	2996	2911
GCA_002215625.1	GenBank	na	Y	ASM221562v1	1351	1351	Enterococcus faecalis	strain=V583		BCT	PRJNA389368		na	Chromosome	Jul 6 2017 02:11:00:000PM	Jul 6 2017 02:53:20:960PM		Rehman Medical Institute	unverified source organism; genome length too large	4539151	4534251	1	N	Mar 18 2023 10:58:25:000PM	prok:firmicutes	prok:g-proteobacteria	0.98602	1	4539151	1	1	0	0	0	0	0	0	0	0	0	4539151	0	0	0	-	-
GCA_002233575.1	GenBank	na	Y	ASM223357v1	44066	44066	Dipodascus fermentans	strain=CICC 1368		PLN	PRJNA287202	LFTX00000000.1	na	Scaffold	Jul 25 2017 04:36:00:000PM	Jul 25 2017 05:04:32:313PM		Zhejiang University	unverified source organism	31278289	30463403	3822	N	Mar 25 2023 07:07:30:000PM	fung:budding yeasts	fung:basidiomycetes	0.9773	3813	31242118	0.99884	3813	0	0	0	2	0	0	0	31239415	2703	0	0	0	0	-	-
GCA_002345125.1	GenBank	na	Y	ASM234512v1	1947875	1947875	Cyanobacteria bacterium UBA2320		UBA2320	BCT	PRJNA348753	DDVE00000000.1	na	Scaffold	Sep 22 2017 12:47:00:000PM	Sep 22 2017 01:31:06:883PM		University of Queensland	derived from metagenome; genus undefined	5235624	5227752	41	N	Mar 19 2023 12:49:47:000AM	prok:cyanobacteria	prok:bacteria	0.97697	39	5214548	0.99597	39	0	0	0	0	0	0	0	0	0	5214548	0	0	0	-	-
GCA_002349665.1	GenBank	na	Y	ASM234966v1	1947882	1947882	Cyanobacteria bacterium UBA2892		UBA2892	BCT	PRJNA348753	DEDY00000000.1	na	Scaffold	Sep 22 2017 02:47:00:000PM	Sep 22 2017 03:16:23:873PM		University of Queensland	derived from metagenome; genus undefined	1670903	1660107	47	N	Mar 19 2023 12:59:19:000AM	prok:cyanobacteria	prok:bacteria	0.68523	47	1670903	1	47	0	0	0	0	0	0	0	0	0	1670903	0	0	0	-	-
GCA_002351645.1	GenBank	na	Y	ASM235164v1	1947877	1947877	Cyanobacteria bacterium UBA2813		UBA2813	BCT	PRJNA348753	DEGZ00000000.1	na	Scaffold	Sep 25 2017 08:46:00:000AM	Sep 25 2017 09:02:36:457AM		University of Queensland	derived from metagenome; genus undefined	2048127	2039932	39	N	Mar 19 2023 01:03:13:000AM	prok:cyanobacteria	prok:bacteria	0.61837	37	2000761	0.97687	37	0	0	0	0	0	0	0	0	0	1938667	62094	0	0	-	-
GCA_002390745.1	GenBank	na	Y	ASM239074v1	1953161	1953161	Bacteroidetes bacterium UBA4416		UBA4416	BCT	PRJNA348753	DGQK00000000.1	na	Scaffold	Sep 28 2017 08:56:00:000AM	Sep 28 2017 09:32:32:720AM		University of Queensland	derived from metagenome; genus undefined	5181108	5180700	79	N	Mar 25 2023 11:11:29:000PM	prok:CFB group bacteria	prst:alveolates	0.8896	79	5131552	0.99044	74	1	5	0	0	0	0	0	0	0	0	5131552	0	0	-	-
GCA_002438405.1	GenBank	na	Y	ASM243840v1	1947891	1947891	Cyanobacteria bacterium UBA6446		UBA6446	BCT	PRJNA348753	DJOE00000000.1	na	Scaffold	Oct 4 2017 10:02:00:000AM	Oct 4 2017 11:19:53:140AM		University of Queensland	derived from metagenome; genus undefined	2018013	2017331	24	N	Mar 19 2023 03:54:00:000AM	prok:cyanobacteria	prok:bacteria	0.67852	24	2018013	1	24	0	0	0	0	0	0	0	0	0	2018013	0	0	0	-	-
GCA_002439905.1	GenBank	na	Y	ASM243990v1	1947890	1947890	Cyanobacteria bacterium UBA6393		UBA6393	BCT	PRJNA348753	DJQF00000000.1	na	Scaffold	Oct 4 2017 10:37:00:000AM	Oct 4 2017 11:31:49:490AM		University of Queensland	derived from metagenome; genus undefined	1470724	1467743	69	N	Mar 19 2023 03:57:38:000AM	prok:cyanobacteria	prok:bacteria	0.68412	66	1450346	0.98614	66	0	0	0	1	0	0	0	0	0	1450346	0	0	0	-	-
GCA_002472355.1	GenBank	na	Y	ASM247235v1	1947894	1947894	Cyanobacteria bacterium UBA7275		UBA7275	BCT	PRJNA348753	DKRT00000000.1	na	Scaffold	Oct 6 2017 11:56:00:000AM	Oct 6 2017 12:24:27:787PM		University of Queensland	derived from metagenome; genus undefined	1853819	1850929	91	N	Mar 19 2023 04:28:26:000AM	prok:cyanobacteria	prok:bacteria	0.63456	81	1795503	0.96854	81	0	0	0	0	0	0	0	0	0	1768851	26652	0	0	-	-
GCA_002481225.1	GenBank	na	Y	ASM248122v1	1947900	1947900	Cyanobacteria bacterium UBA7768		UBA7768	BCT	PRJNA348753	DLDQ00000000.1	na	Scaffold	Oct 6 2017 12:17:00:000PM	Oct 6 2017 03:30:43:653PM		University of Queensland	derived from metagenome; genus undefined	1716013	1715218	43	N	Mar 19 2023 04:42:28:000AM	prok:cyanobacteria	prok:bacteria	0.6601	41	1705817	0.99406	41	0	0	0	0	0	0	0	0	0	1705817	0	0	0	-	-
GCA_002481925.1	GenBank	na	Y	ASM248192v1	1947898	1947898	Cyanobacteria bacterium UBA7733		UBA7733	BCT	PRJNA348753	DLEZ00000000.1	na	Scaffold	Oct 6 2017 12:18:00:000PM	Oct 6 2017 03:34:58:090PM		University of Queensland	derived from metagenome; genus undefined	1726413	1725034	54	N	Mar 19 2023 04:43:55:000AM	prok:cyanobacteria	prok:bacteria	0.64963	52	1718824	0.9956	52	0	0	0	0	0	0	0	0	0	1718824	0	0	0	-	-
GCA_002702445.1	GenBank	na	Y	ASM270244v1	2021380	2021380	Propionibacteriaceae bacterium		NAT249	BCT	PRJNA391943	NZZL00000000.1	na	Contig	Oct 24 2017 02:57:00:000PM	Oct 25 2017 08:23:30:017AM		Tara Oceans Consortium	derived from metagenome; genus undefined	1607343	1607343	103	Y	Mar 19 2023 06:14:38:000AM	prok:high GC Gram+	prok:cyanobacteria	0.89651	90	1472334	0.916	90	0	0	0	0	0	0	0	0	23483	1448851	0	0	0	1566	1526
GCA_002725845.1	GenBank	na	Y	ASM272584v1	2026739	2026739	Euryarchaeota archaeon		NP958	BCT	PRJNA391943	PBRI00000000.1	na	Contig	Oct 26 2017 11:57:00:000AM	Oct 26 2017 12:17:03:990PM		Tara Oceans Consortium	derived from metagenome; genus undefined	2550034	2550034	56	Y	Mar 19 2023 07:01:20:000AM	arch:archaea	prok:verrucomicrobia	0.92856	54	2518776	0.98774	54	0	0	0	0	0	0	0	0	0	2518776	0	0	0	1975	1872
GCA_002727625.1	GenBank	na	Y	ASM272762v1	2026775	2026775	Pelagibacteraceae bacterium		RS495	BCT	PRJNA391943	PBXO00000000.1	na	Contig	Oct 26 2017 12:57:00:000PM	Oct 26 2017 01:10:36:817PM		Tara Oceans Consortium	derived from metagenome; genus undefined	622436	622436	58	Y	Mar 19 2023 07:04:59:000AM	prok:a-proteobacteria	prok:CFB group bacteria	0.96333	55	604862	0.97177	55	0	0	0	0	0	0	0	0	0	604862	0	0	0	623	590
GCA_002728555.1	GenBank	na	Y	ASM272855v1	2900548	2900548	Actinomycetota bacterium		RS448	BCT	PRJNA391943	PBUT00000000.1	na	Contig	Oct 26 2017 12:36:00:000PM	Oct 26 2017 01:16:39:740PM		Tara Oceans Consortium	derived from metagenome; genus undefined	2175156	2175156	211	Y	Mar 19 2023 07:06:55:000AM	prok:actinobacteria	prok:a-proteobacteria	0.95944	198	2070506	0.95189	198	0	0	0	0	0	0	0	0	0	2070506	0	0	0	2140	2061
GCA_002729235.1	GenBank	na	Y	ASM272923v1	2026788	2026788	Rickettsiales bacterium		NP5	BCT	PRJNA391943	PBTY00000000.1	na	Contig	Oct 26 2017 12:37:00:000PM	Oct 26 2017 01:20:59:127PM		Tara Oceans Consortium	derived from metagenome; genus undefined	6553609	6553609	116	Y	Mar 19 2023 07:08:23:000AM	prok:a-proteobacteria	prok:CFB group bacteria	0.80957	111	6483095	0.98924	111	0	0	0	0	0	0	0	0	0	6446510	36585	0	0	5569	5435
GCA_002747365.1	GenBank	na	Y	ASM274736v1	1977087	1977087	Pseudomonadota bacterium		DOLZORAL124_55_4	BCT	PRJNA174530	PDPD00000000.1	na	Contig	Nov 3 2017 11:02:00:000AM	Nov 3 2017 12:11:39:547PM		Stanford University School of Medicine	derived from metagenome; genus undefined	1659549	1659549	198	Y	Mar 19 2023 07:24:12:000AM	prok:proteobacteria	prok:d-proteobacteria	0.80248	187	1574109	0.94852	187	0	0	0	0	0	0	0	0	0	1574109	0	0	0	1520	1471
GCA_002843055.1	GenBank	na	Y	ASM284305v1	2013646	2013646	Actinobacteria bacterium HGW-Actinobacteria-11		HGW-Actinobacteria-11	BCT	PRJNA321556	PHEZ00000000.1	na	Contig	Dec 13 2017 05:02:00:000PM	Dec 13 2017 07:14:37:390PM		UC Berkeley	derived from metagenome; genus undefined	3624654	3624654	144	Y	Mar 19 2023 08:26:52:000AM	prok:actinobacteria	prok:high GC Gram+	0.95535	143	3620761	0.99893	143	0	0	0	0	0	0	0	0	0	3620761	0	0	0	3578	3485
GCA_002871555.1	GenBank	GCF_002871555.1	Y	ASM287155v1	2702	2702	Gardnerella vaginalis	strain=UMB0388		BCT	PRJNA316969	PNGN00000000.1	na	Scaffold	Jan 10 2018 02:43:00:000PM	Jan 10 2018 03:18:13:157PM		Loyola University Chicago	genome length too large	1980920	1974951	87	Y	Mar 29 2023 10:07:26:000AM	prok:high GC Gram+	prok:firmicutes	0.98959	32	1959217	0.98904	32	0	0	0	0	0	0	0	0	0	1959217	0	0	0	1977	1840
GCA_002884815.1	GenBank	GCF_002884815.1	Y	ASM288481v1	33031	33031	Peptoniphilus lacrimalis	strain=UMB0663		BCT	PRJNA316969	PNGX00000000.1	na	Scaffold	Jan 10 2018 02:45:00:000PM	Jan 16 2018 06:21:08:210PM		Loyola University Chicago	unverified source organism	1597294	1597223	4	Y	Mar 29 2023 06:51:15:000PM	prok:firmicutes	prok:high GC Gram+	0.95986	4	1597294	1	4	0	0	0	0	0	0	0	0	0	1597294	0	0	0	1370	1260
GCA_002919345.1	GenBank	na	Y	ASM291934v1	2044939	2044939	Clostridia bacterium		RSA16	BCT	PRJNA421843	PKEN00000000.1	na	Contig	Feb 6 2018 11:58:00:000AM	Feb 6 2018 01:13:05:140PM		zhejiang university	derived from metagenome; genus undefined	3000661	3000661	197	N	Mar 19 2023 08:44:01:000AM	prok:firmicutes	prok:a-proteobacteria	0.91736	194	2978327	0.99256	194	0	0	0	0	0	0	0	0	0	2978327	0	0	0	-	-
GCA_002928315.1	GenBank	GCF_002928315.1	Y	ASM292831v1	2083153	2083153	Proteobacteria bacterium 228	strain=228		BCT	PRJNA433457	PRLP00000000.1	na	Scaffold	Feb 14 2018 02:39:00:000PM	Feb 14 2018 03:03:55:390PM		CSIR-NIIST	genus undefined	6441806	6440761	169	Y	Apr 1 2023 04:43:33:000PM	prok:proteobacteria	prok:g-proteobacteria	0.91892	154	6330404	0.98271	154	0	0	0	0	0	0	0	0	0	6330404	0	0	0	5602	5462
GCA_003185865.1	GenBank	GCF_003185865.1	Y	ASM318586v1	2204170	2204170	Nostoc sp. 3335mG	strain=3335mG		BCT	PRJNA472998	QHKA00000000.1	na	Scaffold	Jun 4 2018 04:00:00:000PM	Jun 4 2018 05:11:09:373PM		Langebio Cinvestav Irapuato	contaminated	9234549	9231666	714	Y	Apr 1 2023 05:29:38:000PM	prok:cyanobacteria	prok:a-proteobacteria	0.89738	611	9105946	0.98607	611	0	0	0	0	0	0	0	0	0	9105946	0	0	0	8882	8510
GCA_003242525.1	GenBank	na	Y	ASM324252v1	1977087	1977087	Pseudomonadota bacterium		ZC4RG33	BCT	PRJNA317502	QGUU00000000.1	na	Contig	Jun 18 2018 12:49:00:000PM	Jun 18 2018 07:14:42:380PM		Instituto de Quimica	derived from metagenome; genus undefined	3286156	3286156	689	Y	Mar 19 2023 11:17:34:000AM	prok:proteobacteria	prok:a-proteobacteria	0.94691	659	3213849	0.978	659	0	0	0	0	0	0	0	0	0	3213849	0	0	0	3505	3361
GCA_003242585.1	GenBank	na	Y	ASM324258v1	1977087	1977087	Pseudomonadota bacterium		ZC4RG27	BCT	PRJNA317502	QGVA00000000.1	na	Contig	Jun 18 2018 12:48:00:000PM	Jun 18 2018 07:17:28:660PM		Instituto de Quimica	derived from metagenome; genus undefined	3467658	3467658	548	Y	Mar 19 2023 11:17:43:000AM	prok:proteobacteria	prok:a-proteobacteria	0.99379	542	3451149	0.99524	542	0	0	0	0	0	0	0	0	0	3451149	0	0	0	3619	3461
GCA_003243445.1	GenBank	na	Y	ASM324344v1	546	546	Citrobacter freundii		S2_003_000_R2_13	BCT	PRJNA376580	QFQQ00000000.1	na	Contig	Jun 18 2018 02:20:00:000PM	Jun 18 2018 07:43:51:400PM		None	derived from metagenome; genome length too large	7335274	7335274	326	Y	Mar 26 2023 02:48:03:000PM	prok:g-proteobacteria	prok:CFB group bacteria	0.70863	202	6843499	0.93296	202	0	0	0	0	0	18654	0	0	2664	6822181	0	0	0	5671	5558
GCA_003389375.1	GenBank	na	Y	ASM338937v1	1977087	1977087	Pseudomonadota bacterium		IN_PTB_1	BCT	PRJNA480846	QQUS00000000.1	na	Scaffold	Aug 14 2018 03:53:00:000PM	Aug 14 2018 08:22:04:413PM		King Abdullah University of Science and Technology	derived from metagenome; fragmented assembly; genus undefined	1744110	1743905	791	Y	Mar 19 2023 12:06:18:000PM	prok:proteobacteria	prok:a-proteobacteria	0.87874	698	1602313	0.9187	698	0	0	0	0	0	0	0	0	0	1602313	0	0	0	2004	1944
GCA_003946805.1	GenBank	GCF_003946805.1	Y	ASM394680v1	2483355	2483355	Bacillus sp. 2B10	strain=2B10		BCT	PRJNA498208	RPSH00000000.1	na	Contig	Dec 14 2018 03:34:00:000PM	Dec 14 2018 03:53:35:237PM		North-West University	contaminated	3908246	3908246	120	N	Apr 1 2023 06:45:43:000PM	prok:firmicutes	prok:a-proteobacteria	0.92448	72	3883222	0.9936	72	0	0	0	0	0	0	0	0	0	3883222	0	0	0	-	-
GCA_003973685.1	GenBank	na	Y	ASM397368v1	2900548	2900548	Actinomycetota bacterium		MAG 79	BCT	PRJNA454888	QNXO00000000.1	na	Contig	Dec 27 2018 10:40:00:000PM	Dec 27 2018 11:09:41:050PM		WHOI	derived from metagenome; genus undefined	1961049	1961049	51	Y	Mar 19 2023 04:11:59:000PM	prok:actinobacteria	prok:high GC Gram+	0.98328	51	1961049	1	51	0	0	0	0	0	0	0	0	0	1961049	0	0	0	1922	1846
GCA_004011945.1	GenBank	GCF_004011945.1	Y	ASM401194v1	2048001	2048001	Mycoplasma sp. ATU-Cv-508	strain=ATU-Cv-508		BCT	PRJNA414892	RYZU00000000.1	na	Contig	Jan 11 2019 01:08:00:000PM	Jan 11 2019 01:15:44:450PM		Arkansas tech University	contaminated	683827	683827	1	N	Apr 1 2023 03:35:38:000PM	prok:mycoplasmas	anml:insects	0.86905	1	683827	1	1	0	0	0	0	0	683827	0	0	0	0	0	0	0	-	-
GCA_004011965.1	GenBank	GCF_004011965.1	Y	ASM401196v1	2498595	2498595	Mycoplasma sp. ATU-Cv-703	strain=ATU-Cv-703		BCT	PRJNA414892	RYZV00000000.1	na	Scaffold	Jan 11 2019 01:08:00:000PM	Jan 11 2019 01:15:54:077PM		Arkansas tech University	contaminated	640251	640196	1	N	Apr 1 2023 07:31:32:000PM	prok:mycoplasmas	anml:insects	0.87889	1	640251	1	1	0	0	0	0	0	640251	0	0	0	0	0	0	0	-	-
GCA_004117035.1	GenBank	GCF_004117035.1	Y	ASM411703v1	421000	421000	Sulfitobacter donghicola	strain=SB1155		BCT	PRJNA427093		na	Complete Genome	Jan 29 2019 07:37:00:000AM	Jan 29 2019 07:56:18:107AM		Kyungpook National University	unverified source organism	2469323	2469323	1	Y	Mar 31 2023 02:16:02:000AM	prok:a-proteobacteria	prok:firmicutes	0.98953	1	2469323	1	1	0	0	0	0	0	0	0	0	0	2469323	0	0	0	2394	2236
GCA_004173045.1	GenBank	na	Y	ASM417304v1	1869227	1869227	bacterium		PMG_003	BCT	PRJNA272922	SDYT00000000.1	na	Contig	Feb 12 2019 11:02:00:000AM	Feb 12 2019 11:22:24:020AM		University of East Anglia	derived from metagenome; genus undefined	213723	213723	21	Y	Mar 19 2023 04:41:38:000PM	prok:bacteria	fung:ascomycetes	0.74537	17	201933	0.94484	17	0	0	0	0	0	5554	0	196379	0	0	0	0	0	211	163
GCA_004335955.1	GenBank	na	Y	ASM433595v1	2056406	2056406	Halamphora sp. AAB	strain=AAB		PLN	PRJNA428298	QAXC00000000.1	na	Scaffold	Mar 8 2019 04:28:00:000PM	Mar 8 2019 06:09:43:517PM		New York University AbuDhabi, UAE	contaminated	29554481	27842070	6590	N	Mar 6 2023 07:13:25:000PM	prst:algae	prok:CFB group bacteria	0.8269	5603	27685247	0.93675	5603	0	0	0	48	0	0	0	0	0	27685247	0	0	0	-	-
GCA_004358795.1	GenBank	GCF_004358795.1	Y	ASM435879v1	334542	334542	Rhodococcus qingshengii	strain=S-E5		BCT	PRJNA523266	SMZU00000000.1	na	Contig	Mar 20 2019 10:33:00:000PM	Mar 20 2019 11:17:33:787PM		Pittsburg State University	contaminated	6609607	6609607	45	Y	Mar 31 2023 12:16:39:000AM	prok:high GC Gram+	prok:firmicutes	0.94285	42	6605945	0.99945	42	0	0	0	0	0	0	0	0	0	6605945	0	0	0	6329	6017
GCA_004557845.1	GenBank	na	Y	ASM455784v1	1913988	1913988	Alphaproteobacteria bacterium		W0P39.016	BCT	PRJNA494875	SFFM00000000.1	na	Contig	Apr 1 2019 01:05:00:000PM	Apr 1 2019 02:51:23:900PM		University of Alberta	derived from metagenome; genus undefined	3327991	3327991	77	N	Mar 19 2023 05:40:59:000PM	prok:a-proteobacteria	prok:bacteria	0.96662	75	3317205	0.99676	75	0	0	0	0	0	0	0	0	0	3317205	0	0	0	-	-
GCA_004563765.1	GenBank	GCF_004563765.1	Y	ASM456376v1	2559604	2559604	Thiopseudomonas sp. 4R-3cl	strain=4R-3cl		BCT	PRJNA480027	SPNM00000000.1	na	Contig	Apr 1 2019 10:33:00:000PM	Apr 1 2019 11:21:38:910PM		University of New Hampshire	unverified source organism	2981747	2981747	405	Y	Apr 1 2023 08:09:34:000PM	prok:g-proteobacteria	prok:high GC Gram+	0.94465	325	2750958	0.9226	325	0	0	0	0	0	0	0	0	0	2750958	0	0	0	2805	2593
GCA_004570425.1	GenBank	GCF_004570425.1	Y	ASM457042v1	2559606	2559606	Bacillus sp. AZ43	strain=AZ43		BCT	PRJNA480027	SPQJ00000000.1	na	Contig	Apr 2 2019 11:17:00:000PM	Apr 3 2019 01:41:53:037AM		University of New Hampshire	unverified source organism	4064414	4064414	78	Y	Apr 1 2023 08:09:35:000PM	prok:firmicutes	prok:high GC Gram+	0.96148	76	4048783	0.99615	76	0	0	0	0	0	0	0	0	0	4048783	0	0	0	4071	3923
GCA_004923195.1	GenBank	GCF_004923195.1	Y	ASM492319v1	2302941	2302941	Marinifilum sp. JC120	strain=JC120		BCT	PRJNA486420	RDSB00000000.1	na	Contig	Apr 29 2019 10:45:00:000PM	Apr 30 2019 12:13:36:830AM		Ocean University of China	contaminated	4610229	4610229	269	Y	Apr 1 2023 06:18:31:000PM	prok:CFB group bacteria	prok:d-proteobacteria	0.90575	204	4569653	0.9912	204	0	0	0	0	0	49156	0	0	34954	4485543	0	0	0	4153	4015
GCA_004959885.1	GenBank	na	Y	SRS-W-3	2138086	2138086	Penicillium sp. W3 MMC-2018	strain=W3 MMC-2018		PLN	PRJNA445728	PZKA00000000.1	na	Contig	Apr 30 2019 06:24:00:000PM	Apr 30 2019 07:25:57:533PM		Florida A&M University	unverified source organism	32212145	32212145	1182	N	Mar 6 2023 05:55:06:000PM	fung:ascomycetes	fung:fungi	0.97293	1159	32144904	0.99791	1159	0	0	0	1	0	5782	0	32139122	0	0	0	0	0	-	-
GCA_005776385.1	GenBank	na	Y	ASM577638v1	2900548	2900548	Actinomycetota bacterium		F1-120-MAGs248	BCT	PRJNA531348	SXPI00000000.1	na	Contig	May 24 2019 10:21:00:000AM	May 24 2019 11:22:00:173AM		Nanjing Institute of Geography & Limnology, Chinese Academy of Sciences	derived from metagenome; fragmented assembly; genus undefined	1278190	1278190	311	N	Mar 19 2023 06:21:40:000PM	prok:actinobacteria	prok:high GC Gram+	0.94786	301	1246826	0.97546	301	0	0	0	0	0	0	0	0	0	1246826	0	0	0	-	-
GCA_005776445.1	GenBank	na	Y	ASM577644v1	2900548	2900548	Actinomycetota bacterium		F1-120-MAGs245	BCT	PRJNA531348	SXPF00000000.1	na	Contig	May 24 2019 10:21:00:000AM	May 24 2019 11:22:30:553AM		Nanjing Institute of Geography & Limnology, Chinese Academy of Sciences	derived from metagenome; genus undefined	660016	660016	136	N	Mar 19 2023 06:21:43:000PM	prok:actinobacteria	prok:high GC Gram+	0.99063	136	660016	1	136	0	0	0	0	0	0	0	0	0	660016	0	0	0	-	-
GCA_005776455.1	GenBank	na	Y	ASM577645v1	2900548	2900548	Actinomycetota bacterium		F1-120-MAGs244	BCT	PRJNA531348	SXPE00000000.1	na	Contig	May 24 2019 10:21:00:000AM	May 24 2019 11:22:37:833AM		Nanjing Institute of Geography & Limnology, Chinese Academy of Sciences	derived from metagenome; genus undefined	2241644	2241644	430	N	Mar 19 2023 06:21:45:000PM	prok:actinobacteria	prok:high GC Gram+	0.97866	430	2241644	1	430	0	0	0	0	0	0	0	0	0	2241644	0	0	0	-	-
GCA_005776465.1	GenBank	na	Y	ASM577646v1	2900548	2900548	Actinomycetota bacterium		F1-120-MAGs246	BCT	PRJNA531348	SXPG00000000.1	na	Contig	May 24 2019 10:21:00:000AM	May 24 2019 11:22:38:257AM		Nanjing Institute of Geography & Limnology, Chinese Academy of Sciences	derived from metagenome; genus undefined	2295758	2295758	289	N	Mar 19 2023 06:21:50:000PM	prok:actinobacteria	prok:high GC Gram+	0.89425	286	2282763	0.99434	286	0	0	0	0	0	0	0	0	0	2282763	0	0	0	-	-
GCA_005777405.1	GenBank	na	Y	ASM577740v1	2900548	2900548	Actinomycetota bacterium		F1-120-MAGs163	BCT	PRJNA531348	SXMH00000000.1	na	Contig	May 24 2019 10:21:00:000AM	May 24 2019 11:30:07:653AM		Nanjing Institute of Geography & Limnology, Chinese Academy of Sciences	derived from metagenome; genus undefined	2475051	2475051	219	N	Mar 19 2023 06:23:56:000PM	prok:actinobacteria	prok:high GC Gram+	0.92335	219	2475051	1	219	0	0	0	0	0	0	0	0	0	2475051	0	0	0	-	-
GCA_005777525.1	GenBank	na	Y	ASM577752v1	2900548	2900548	Actinomycetota bacterium		F1-120-MAGs156	BCT	PRJNA531348	SXMB00000000.1	na	Contig	May 24 2019 10:21:00:000AM	May 24 2019 11:31:03:253AM		Nanjing Institute of Geography & Limnology, Chinese Academy of Sciences	derived from metagenome; genus undefined	1557816	1557816	293	N	Mar 19 2023 06:24:13:000PM	prok:actinobacteria	prok:high GC Gram+	0.94533	290	1538159	0.98738	290	0	0	0	0	0	0	0	0	0	1538159	0	0	0	-	-
GCA_005777905.1	GenBank	na	Y	ASM577790v1	2900548	2900548	Actinomycetota bacterium		F1-120-MAGs126	BCT	PRJNA531348	SXKY00000000.1	na	Contig	May 24 2019 10:16:00:000AM	May 24 2019 11:33:53:380AM		Nanjing Institute of Geography & Limnology, Chinese Academy of Sciences	derived from metagenome; genus undefined	5974608	5974608	994	N	Mar 19 2023 06:24:59:000PM	prok:actinobacteria	prok:high GC Gram+	0.98659	993	5971388	0.99946	993	0	0	0	0	0	0	0	0	0	5971388	0	0	0	-	-
GCA_005777925.1	GenBank	na	Y	ASM577792v1	2900548	2900548	Actinomycetota bacterium		F1-120-MAGs128	BCT	PRJNA531348	SXLA00000000.1	na	Contig	May 24 2019 10:16:00:000AM	May 24 2019 11:33:59:397AM		Nanjing Institute of Geography & Limnology, Chinese Academy of Sciences	derived from metagenome; genus undefined	3275247	3275247	570	N	Mar 19 2023 06:25:06:000PM	prok:actinobacteria	prok:high GC Gram+	0.97439	569	3271322	0.9988	569	0	0	0	0	0	0	0	0	0	3271322	0	0	0	-	-
GCA_005778275.1	GenBank	na	Y	ASM577827v1	2900548	2900548	Actinomycetota bacterium		F1-120-MAGs247	BCT	PRJNA531348	SXPH00000000.1	na	Contig	May 24 2019 10:21:00:000AM	May 24 2019 11:36:25:430AM		Nanjing Institute of Geography & Limnology, Chinese Academy of Sciences	derived from metagenome; genus undefined	2174277	2174277	416	N	Mar 19 2023 06:25:59:000PM	prok:actinobacteria	prok:high GC Gram+	0.8202	396	2068849	0.95151	396	0	0	0	0	0	0	0	0	0	2068849	0	0	0	-	-
GCA_005778785.1	GenBank	na	Y	ASM577878v1	2900548	2900548	Actinomycetota bacterium		F1-120-MAGs168	BCT	PRJNA531348	SXML00000000.1	na	Contig	May 24 2019 10:17:00:000AM	May 24 2019 11:40:07:787AM		Nanjing Institute of Geography & Limnology, Chinese Academy of Sciences	derived from metagenome; genus undefined	3170559	3170559	255	N	Mar 19 2023 06:27:00:000PM	prok:actinobacteria	prok:high GC Gram+	0.9977	255	3170559	1	255	0	0	0	0	0	0	0	0	0	3170559	0	0	0	-	-
GCA_005778835.1	GenBank	na	Y	ASM577883v1	2900548	2900548	Actinomycetota bacterium		F1-120-MAGs162	BCT	PRJNA531348	SXMG00000000.1	na	Contig	May 24 2019 10:21:00:000AM	May 24 2019 11:40:30:320AM		Nanjing Institute of Geography & Limnology, Chinese Academy of Sciences	derived from metagenome; genus undefined	2465148	2465148	168	N	Mar 19 2023 06:27:04:000PM	prok:actinobacteria	prok:high GC Gram+	0.95368	168	2465148	1	168	0	0	0	0	0	0	0	0	0	2465148	0	0	0	-	-
GCA_005778995.1	GenBank	na	Y	ASM577899v1	2900548	2900548	Actinomycetota bacterium		F1-120-MAGs127	BCT	PRJNA531348	SXKZ00000000.1	na	Contig	May 24 2019 10:16:00:000AM	May 24 2019 11:41:42:407AM		Nanjing Institute of Geography & Limnology, Chinese Academy of Sciences	derived from metagenome; genus undefined	3408138	3408138	493	N	Mar 19 2023 06:27:22:000PM	prok:actinobacteria	prok:high GC Gram+	0.8804	485	3343549	0.98105	485	0	0	0	0	0	0	0	0	0	3343549	0	0	0	-	-
GCA_005786865.1	GenBank	na	Y	ASM578686v1	2900548	2900548	Actinomycetota bacterium		F1-20-MAGs200	BCT	PRJNA531348	SYCT00000000.1	na	Contig	May 24 2019 11:10:00:000AM	May 24 2019 12:38:10:013PM		Nanjing Institute of Geography & Limnology, Chinese Academy of Sciences	derived from metagenome; genus undefined	845016	845016	166	N	Mar 19 2023 06:29:17:000PM	prok:actinobacteria	prok:high GC Gram+	0.92911	157	810822	0.95953	157	0	0	0	0	0	0	0	0	0	810822	0	0	0	-	-
GCA_005786905.1	GenBank	na	Y	ASM578690v1	2900548	2900548	Actinomycetota bacterium		F1-20-MAGs197	BCT	PRJNA531348	SYCQ00000000.1	na	Contig	May 24 2019 11:10:00:000AM	May 24 2019 12:38:56:110PM		Nanjing Institute of Geography & Limnology, Chinese Academy of Sciences	derived from metagenome; genus undefined	748265	748265	144	N	Mar 19 2023 06:29:19:000PM	prok:actinobacteria	prok:high GC Gram+	0.91548	140	721039	0.96361	140	0	0	0	0	0	0	0	0	0	721039	0	0	0	-	-
GCA_005786935.1	GenBank	na	Y	ASM578693v1	2900548	2900548	Actinomycetota bacterium		F1-20-MAGs194	BCT	PRJNA531348	SYCN00000000.1	na	Contig	May 24 2019 11:10:00:000AM	May 24 2019 12:38:58:033PM		Nanjing Institute of Geography & Limnology, Chinese Academy of Sciences	derived from metagenome; genus undefined	545932	545932	95	N	Mar 19 2023 06:29:33:000PM	prok:actinobacteria	prok:high GC Gram+	0.96364	94	538392	0.98619	94	0	0	0	0	0	0	0	0	0	538392	0	0	0	-	-
GCA_005787085.1	GenBank	na	Y	ASM578708v1	2900548	2900548	Actinomycetota bacterium		F1-20-MAGs190	BCT	PRJNA531348	SYCJ00000000.1	na	Contig	May 24 2019 11:10:00:000AM	May 24 2019 12:40:31:433PM		Nanjing Institute of Geography & Limnology, Chinese Academy of Sciences	derived from metagenome; genus undefined	1628922	1628922	322	N	Mar 19 2023 06:29:43:000PM	prok:actinobacteria	prok:high GC Gram+	0.94393	319	1614706	0.99127	319	0	0	0	0	0	0	0	0	0	1614706	0	0	0	-	-
GCA_005787665.1	GenBank	na	Y	ASM578766v1	2900548	2900548	Actinomycetota bacterium		F1-20-MAGs127	BCT	PRJNA531348	SYAB00000000.1	na	Contig	May 24 2019 11:11:00:000AM	May 24 2019 12:46:21:713PM		Nanjing Institute of Geography & Limnology, Chinese Academy of Sciences	derived from metagenome; genus undefined	3367858	3367858	491	N	Mar 19 2023 06:30:58:000PM	prok:actinobacteria	prok:high GC Gram+	0.87541	484	3303660	0.98094	484	0	0	0	0	0	0	0	0	0	3303660	0	0	0	-	-
GCA_005788475.1	GenBank	na	Y	ASM578847v1	2900548	2900548	Actinomycetota bacterium		F1-20-MAGs196	BCT	PRJNA531348	SYCP00000000.1	na	Contig	May 24 2019 11:10:00:000AM	May 24 2019 12:54:26:787PM		Nanjing Institute of Geography & Limnology, Chinese Academy of Sciences	derived from metagenome; fragmented assembly; genus undefined	945440	945440	207	N	Mar 19 2023 06:32:41:000PM	prok:actinobacteria	prok:high GC Gram+	0.95785	206	942604	0.997	206	0	0	0	0	0	0	0	0	0	942604	0	0	0	-	-
GCA_005788575.1	GenBank	na	Y	ASM578857v1	2900548	2900548	Actinomycetota bacterium		F1-20-MAGs178	BCT	PRJNA531348	SYBZ00000000.1	na	Contig	May 24 2019 11:11:00:000AM	May 24 2019 12:55:39:360PM		Nanjing Institute of Geography & Limnology, Chinese Academy of Sciences	derived from metagenome; genus undefined	3223861	3223861	281	N	Mar 19 2023 06:32:56:000PM	prok:actinobacteria	prok:high GC Gram+	0.9653	281	3223861	1	281	0	0	0	0	0	0	0	0	0	3223861	0	0	0	-	-
GCA_005789055.1	GenBank	na	Y	ASM578905v1	2900548	2900548	Actinomycetota bacterium		F1-20-MAGs126	BCT	PRJNA531348	SYAA00000000.1	na	Contig	May 24 2019 11:11:00:000AM	May 24 2019 01:00:47:320PM		Nanjing Institute of Geography & Limnology, Chinese Academy of Sciences	derived from metagenome; genus undefined	2217647	2217647	450	N	Mar 19 2023 06:33:58:000PM	prok:actinobacteria	prok:high GC Gram+	0.9134	438	2171860	0.97935	438	0	0	0	0	0	0	0	0	0	2171860	0	0	0	-	-
GCA_005790045.1	GenBank	na	Y	ASM579004v1	2900548	2900548	Actinomycetota bacterium		F1-20-MAGs015	BCT	PRJNA531348	SXVZ00000000.1	na	Contig	May 24 2019 11:02:00:000AM	May 24 2019 01:10:27:977PM		Nanjing Institute of Geography & Limnology, Chinese Academy of Sciences	derived from metagenome; fragmented assembly; genus undefined	1625681	1625681	370	N	Mar 19 2023 06:36:01:000PM	prok:actinobacteria	prok:high GC Gram+	0.99583	369	1621681	0.99754	369	0	0	0	0	0	0	0	0	0	1621681	0	0	0	-	-
GCA_005790785.1	GenBank	na	Y	ASM579078v1	2900548	2900548	Actinomycetota bacterium		F1-140-MAGs125	BCT	PRJNA531348	SXTV00000000.1	na	Contig	May 24 2019 11:01:00:000AM	May 24 2019 01:17:58:260PM		Nanjing Institute of Geography & Limnology, Chinese Academy of Sciences	derived from metagenome; genus undefined	3646058	3646058	560	N	Mar 19 2023 06:37:42:000PM	prok:actinobacteria	prok:high GC Gram+	0.82842	497	3387654	0.92913	497	0	0	0	0	0	0	0	0	0	3387654	0	0	0	-	-
GCA_005791075.1	GenBank	na	Y	ASM579107v1	2900548	2900548	Actinomycetota bacterium		F1-20-MAGs084	BCT	PRJNA531348	SXYN00000000.1	na	Contig	May 24 2019 11:14:00:000AM	May 24 2019 01:20:56:413PM		Nanjing Institute of Geography & Limnology, Chinese Academy of Sciences	derived from metagenome; fragmented assembly; genus undefined	1229733	1229733	259	N	Mar 19 2023 06:38:09:000PM	prok:actinobacteria	prok:high GC Gram+	0.93649	255	1208654	0.98286	255	0	0	0	0	0	0	0	0	0	1208654	0	0	0	-	-
GCA_005791605.1	GenBank	na	Y	ASM579160v1	2900548	2900548	Actinomycetota bacterium		F1-20-MAGs009	BCT	PRJNA531348	SXVT00000000.1	na	Contig	May 24 2019 11:02:00:000AM	May 24 2019 01:26:36:330PM		Nanjing Institute of Geography & Limnology, Chinese Academy of Sciences	derived from metagenome; fragmented assembly; genus undefined	1835479	1835479	425	N	Mar 19 2023 06:39:18:000PM	prok:actinobacteria	prok:high GC Gram+	0.97917	419	1812598	0.98753	419	0	0	0	0	0	0	0	0	0	1812598	0	0	0	-	-
GCA_005791985.1	GenBank	na	Y	ASM579198v1	2900548	2900548	Actinomycetota bacterium		F1-140-MAGs107	BCT	PRJNA531348	SXTE00000000.1	na	Contig	May 24 2019 11:01:00:000AM	May 24 2019 01:30:54:270PM		Nanjing Institute of Geography & Limnology, Chinese Academy of Sciences	derived from metagenome; genus undefined	3401845	3401845	243	N	Mar 19 2023 06:40:09:000PM	prok:actinobacteria	prok:high GC Gram+	0.99723	243	3401845	1	243	0	0	0	0	0	0	0	0	0	3401845	0	0	0	-	-
GCA_005792625.1	GenBank	na	Y	ASM579262v1	2900548	2900548	Actinomycetota bacterium		F1-140-MAGs050	BCT	PRJNA531348	SXRE00000000.1	na	Contig	May 24 2019 11:03:00:000AM	May 24 2019 01:37:28:163PM		Nanjing Institute of Geography & Limnology, Chinese Academy of Sciences	derived from metagenome; genus undefined	1941493	1941493	337	N	Mar 19 2023 06:41:29:000PM	prok:actinobacteria	prok:high GC Gram+	0.91592	327	1888072	0.97248	327	0	0	0	0	0	0	0	0	0	1888072	0	0	0	-	-
GCA_005792715.1	GenBank	na	Y	ASM579271v1	2900548	2900548	Actinomycetota bacterium		F1-140-MAGs041	BCT	PRJNA531348	SXQX00000000.1	na	Contig	May 24 2019 11:03:00:000AM	May 24 2019 01:38:15:293PM		Nanjing Institute of Geography & Limnology, Chinese Academy of Sciences	derived from metagenome; fragmented assembly; genus undefined	799579	799579	204	N	Mar 19 2023 06:41:41:000PM	prok:actinobacteria	prok:high GC Gram+	0.99101	203	796654	0.99634	203	0	0	0	0	0	0	0	0	0	796654	0	0	0	-	-
GCA_005792855.1	GenBank	na	Y	ASM579285v1	2900548	2900548	Actinomycetota bacterium		F1-140-MAGs032	BCT	PRJNA531348	SXQQ00000000.1	na	Contig	May 24 2019 11:02:00:000AM	May 24 2019 01:39:13:537PM		Nanjing Institute of Geography & Limnology, Chinese Academy of Sciences	derived from metagenome; fragmented assembly; genus undefined	3168195	3168195	676	N	Mar 19 2023 06:41:58:000PM	prok:actinobacteria	prok:high GC Gram+	0.9019	653	3087356	0.97448	653	0	0	0	1	0	0	0	0	0	3087356	0	0	0	-	-
GCA_005798605.1	GenBank	na	Y	ASM579860v1	2900548	2900548	Actinomycetota bacterium		F1-60-MAGs167	BCT	PRJNA531348	SYIX00000000.1	na	Contig	May 24 2019 11:59:00:000AM	May 24 2019 02:27:01:027PM		Nanjing Institute of Geography & Limnology, Chinese Academy of Sciences	derived from metagenome; genus undefined	1865329	1865329	281	N	Mar 19 2023 06:46:04:000PM	prok:actinobacteria	prok:high GC Gram+	0.94847	277	1848927	0.99121	277	0	0	0	0	0	0	0	0	0	1848927	0	0	0	-	-
GCA_005798645.1	GenBank	na	Y	ASM579864v1	2900548	2900548	Actinomycetota bacterium		F1-60-MAGs165	BCT	PRJNA531348	SYIV00000000.1	na	Contig	May 24 2019 11:58:00:000AM	May 24 2019 02:27:19:120PM		Nanjing Institute of Geography & Limnology, Chinese Academy of Sciences	derived from metagenome; genus undefined	794269	794269	148	N	Mar 19 2023 06:46:17:000PM	prok:actinobacteria	prok:high GC Gram+	0.9484	147	787608	0.99161	147	0	0	0	0	0	0	0	0	0	787608	0	0	0	-	-
GCA_005798785.1	GenBank	na	Y	ASM579878v1	2900548	2900548	Actinomycetota bacterium		F1-60-MAGs157	BCT	PRJNA531348	SYIN00000000.1	na	Contig	May 24 2019 11:57:00:000AM	May 24 2019 02:28:35:050PM		Nanjing Institute of Geography & Limnology, Chinese Academy of Sciences	derived from metagenome; genus undefined	3213587	3213587	342	N	Mar 19 2023 06:46:36:000PM	prok:actinobacteria	prok:high GC Gram+	0.99303	340	3200912	0.99606	340	0	0	0	0	0	0	0	0	0	3200912	0	0	0	-	-
GCA_005798885.1	GenBank	na	Y	ASM579888v1	2900548	2900548	Actinomycetota bacterium		F1-60-MAGs150	BCT	PRJNA531348	SYIG00000000.1	na	Contig	May 24 2019 11:56:00:000AM	May 24 2019 02:30:01:360PM		Nanjing Institute of Geography & Limnology, Chinese Academy of Sciences	derived from metagenome; genus undefined	5447209	5447209	912	N	Mar 19 2023 06:46:45:000PM	prok:actinobacteria	prok:high GC Gram+	0.89637	891	5333267	0.97908	891	0	0	0	0	0	0	0	0	0	5333267	0	0	0	-	-
GCA_005804335.1	GenBank	na	Y	ASM580433v1	2900548	2900548	Actinomycetota bacterium		F1-80-MAGs143	BCT	PRJNA531348	SYOG00000000.1	na	Contig	May 24 2019 12:19:00:000PM	May 24 2019 03:29:23:540PM		Nanjing Institute of Geography & Limnology, Chinese Academy of Sciences	derived from metagenome; fragmented assembly; genus undefined	3463825	3463825	853	N	Mar 19 2023 06:53:46:000PM	prok:actinobacteria	prok:high GC Gram+	0.85667	806	3292246	0.95047	806	0	0	0	0	0	0	0	0	0	3292246	0	0	0	-	-
GCA_005804345.1	GenBank	na	Y	ASM580434v1	2900548	2900548	Actinomycetota bacterium		F1-80-MAGs141	BCT	PRJNA531348	SYOE00000000.1	na	Contig	May 24 2019 12:19:00:000PM	May 24 2019 03:29:23:837PM		Nanjing Institute of Geography & Limnology, Chinese Academy of Sciences	derived from metagenome; fragmented assembly; genus undefined	539755	539755	122	N	Mar 19 2023 06:53:47:000PM	prok:actinobacteria	prok:high GC Gram+	0.97841	120	533031	0.98754	120	0	0	0	0	0	0	0	0	0	533031	0	0	0	-	-
GCA_005804645.1	GenBank	na	Y	ASM580464v1	2900548	2900548	Actinomycetota bacterium		F1-80-MAGs116	BCT	PRJNA531348	SYNF00000000.1	na	Contig	May 24 2019 12:15:00:000PM	May 24 2019 03:33:21:663PM		Nanjing Institute of Geography & Limnology, Chinese Academy of Sciences	derived from metagenome; fragmented assembly; genus undefined	2257482	2257482	475	N	Mar 19 2023 06:54:27:000PM	prok:actinobacteria	prok:high GC Gram+	0.85749	457	2187594	0.96904	457	0	0	0	0	0	0	0	0	0	2187594	0	0	0	-	-
GCA_005804665.1	GenBank	na	Y	ASM580466v1	2900548	2900548	Actinomycetota bacterium		F1-80-MAGs115	BCT	PRJNA531348	SYNE00000000.1	na	Contig	May 24 2019 12:15:00:000PM	May 24 2019 03:33:32:367PM		Nanjing Institute of Geography & Limnology, Chinese Academy of Sciences	derived from metagenome; genus undefined	2764649	2764649	476	N	Mar 19 2023 06:54:27:000PM	prok:actinobacteria	prok:high GC Gram+	0.87101	467	2688539	0.97247	467	0	0	0	2	0	0	0	0	0	2688539	0	0	0	-	-
GCA_005804725.1	GenBank	na	Y	ASM580472v1	2900548	2900548	Actinomycetota bacterium		F1-80-MAGs114	BCT	PRJNA531348	SYND00000000.1	na	Contig	May 24 2019 12:15:00:000PM	May 24 2019 03:33:57:590PM		Nanjing Institute of Geography & Limnology, Chinese Academy of Sciences	derived from metagenome; genus undefined	2812015	2812015	420	N	Mar 19 2023 06:54:41:000PM	prok:actinobacteria	prok:high GC Gram+	0.91217	408	2767836	0.98429	408	0	0	0	0	0	0	0	0	0	2767836	0	0	0	-	-
GCA_005805015.1	GenBank	na	Y	ASM580501v1	2900548	2900548	Actinomycetota bacterium		F1-80-MAGs142	BCT	PRJNA531348	SYOF00000000.1	na	Contig	May 24 2019 12:19:00:000PM	May 24 2019 03:36:05:463PM		Nanjing Institute of Geography & Limnology, Chinese Academy of Sciences	derived from metagenome; fragmented assembly; genus undefined	1116939	1116939	238	N	Mar 19 2023 06:55:14:000PM	prok:actinobacteria	prok:high GC Gram+	0.99326	237	1113033	0.9965	237	0	0	0	0	0	0	0	0	0	1113033	0	0	0	-	-
GCA_005805525.1	GenBank	na	Y	ASM580552v1	2900548	2900548	Actinomycetota bacterium		F1-80-MAGs088	BCT	PRJNA531348	SYME00000000.1	na	Contig	May 24 2019 12:15:00:000PM	May 24 2019 03:40:38:647PM		Nanjing Institute of Geography & Limnology, Chinese Academy of Sciences	derived from metagenome; fragmented assembly; genus undefined	721454	721454	178	N	Mar 19 2023 06:56:26:000PM	prok:actinobacteria	prok:a-proteobacteria	0.99067	177	718830	0.99636	177	0	0	0	0	0	0	0	0	0	718830	0	0	0	-	-
GCA_005808525.1	GenBank	na	Y	ASM580852v1	2900548	2900548	Actinomycetota bacterium		F1-80-MAGs078	BCT	PRJNA531348	SYLU00000000.1	na	Contig	May 24 2019 12:37:00:000PM	May 24 2019 04:05:18:510PM		Nanjing Institute of Geography & Limnology, Chinese Academy of Sciences	derived from metagenome; genus undefined	1327312	1327312	229	N	Mar 19 2023 06:56:55:000PM	prok:actinobacteria	prok:high GC Gram+	0.92101	218	1261815	0.95065	218	0	0	0	1	0	0	0	0	0	1261815	0	0	0	-	-
GCA_005808745.1	GenBank	na	Y	ASM580874v1	2900548	2900548	Actinomycetota bacterium		F1-80-MAGs053	BCT	PRJNA531348	SYLB00000000.1	na	Contig	May 24 2019 12:37:00:000PM	May 24 2019 04:07:55:570PM		Nanjing Institute of Geography & Limnology, Chinese Academy of Sciences	derived from metagenome; fragmented assembly; genus undefined	963767	963767	212	N	Mar 19 2023 06:57:26:000PM	prok:actinobacteria	prok:high GC Gram+	0.94126	209	956060	0.992	209	0	0	0	0	0	0	0	0	0	956060	0	0	0	-	-
GCA_005808755.1	GenBank	na	Y	ASM580875v1	2900548	2900548	Actinomycetota bacterium		F1-80-MAGs052	BCT	PRJNA531348	SYLA00000000.1	na	Contig	May 24 2019 12:37:00:000PM	May 24 2019 04:08:00:180PM		Nanjing Institute of Geography & Limnology, Chinese Academy of Sciences	derived from metagenome; fragmented assembly; genus undefined	1981811	1981811	449	N	Mar 19 2023 06:57:26:000PM	prok:actinobacteria	prok:high GC Gram+	0.98561	449	1981811	1	449	0	0	0	0	0	0	0	0	0	1981811	0	0	0	-	-
GCA_005808975.1	GenBank	na	Y	ASM580897v1	2900548	2900548	Actinomycetota bacterium		F1-80-MAGs079	BCT	PRJNA531348	SYLV00000000.1	na	Contig	May 24 2019 12:37:00:000PM	May 24 2019 04:10:38:513PM		Nanjing Institute of Geography & Limnology, Chinese Academy of Sciences	derived from metagenome; genus undefined	1338933	1338933	215	N	Mar 19 2023 06:58:00:000PM	prok:actinobacteria	prok:high GC Gram+	0.96772	211	1319309	0.98534	211	0	0	0	1	0	0	0	0	0	1319309	0	0	0	-	-
GCA_005809195.1	GenBank	na	Y	ASM580919v1	2900548	2900548	Actinomycetota bacterium		F1-80-MAGs023	BCT	PRJNA531348	SYJX00000000.1	na	Contig	May 24 2019 12:38:00:000PM	May 24 2019 04:12:33:343PM		Nanjing Institute of Geography & Limnology, Chinese Academy of Sciences	derived from metagenome; genus undefined	3629189	3629189	174	N	Mar 19 2023 06:58:21:000PM	prok:actinobacteria	prok:high GC Gram+	0.99603	174	3629189	1	174	0	0	0	0	0	0	0	0	0	3629189	0	0	0	-	-
GCA_005938025.2	GenBank	GCF_005938025.2	Y	ASM593802v2	2578108	2578108	Inquilinus sp. KBS0705	strain=KBS0705		BCT	PRJNA539822	VCCI00000000.2	na	Contig	Jul 24 2019 10:37:00:000PM	Jul 24 2019 11:07:31:370PM		Indiana University	contaminated	4377150	4377150	11	Y	Apr 1 2023 08:36:26:000PM	prok:a-proteobacteria	prok:CFB group bacteria	0.9172	10	4376883	0.99994	10	0	0	0	0	0	0	0	0	0	4376883	0	0	0	3930	3851
GCA_008011715.1	GenBank	GCF_008011715.1	Y	ASM801171v1	592317	592317	[Empedobacter] haloabium	strain=ATCC 31962		BCT	PRJNA532449	VPFC00000000.1	na	Contig	Aug 18 2019 10:35:00:000PM	Aug 19 2019 11:46:46:643PM		University of Tuebingen	contaminated; unverified source organism; not used as type	6678028	6678028	106	Y	Mar 31 2023 05:39:43:000AM	prok:CFB group bacteria	prok:b-proteobacteria	0.94705	105	6673333	0.9993	105	0	0	0	0	0	0	0	0	0	6673333	0	0	0	5846	5686
GCA_008667465.1	GenBank	na	Y	ASM866746v1	2044939	2044939	Clostridia bacterium		S11B.meta.bin_8	BCT	PRJNA492716	RQEB00000000.1	na	Contig	Sep 23 2019 05:21:00:000PM	Sep 23 2019 06:29:17:633PM		The University of Queensland	derived from metagenome; genus undefined	2033830	2033830	406	N	Mar 19 2023 08:45:59:000PM	prok:firmicutes	prok:verrucomicrobia	0.97806	394	1992931	0.97989	394	0	0	0	0	0	0	0	0	0	1992931	0	0	0	-	-
GCA_009697675.1	GenBank	na	Y	ASM969767v1	2900548	2900548	Actinomycetota bacterium		UFOp-RH-26jul17-13	BCT	PRJNA449258	WLPM00000000.1	na	Contig	Nov 23 2019 10:41:00:000PM	Nov 23 2019 11:02:32:390PM		Institute of Hydrobiology, Department of Aquatic Microbial Ecology, Biology Centre, CAS	derived from metagenome; genus undefined	965574	965574	131	Y	Mar 19 2023 09:30:36:000PM	prok:actinobacteria	prok:high GC Gram+	0.97949	131	965574	1	131	0	0	0	0	0	0	0	0	0	965574	0	0	0	1058	1033
GCA_009697885.1	GenBank	na	Y	ASM969788v1	2900548	2900548	Actinomycetota bacterium		UFOp-RH-27jun17-230	BCT	PRJNA449258	WLRN00000000.1	na	Contig	Nov 23 2019 10:50:00:000PM	Nov 23 2019 11:16:57:747PM		Institute of Hydrobiology, Department of Aquatic Microbial Ecology, Biology Centre, CAS	derived from metagenome; genus undefined	607389	607389	115	Y	Mar 19 2023 09:31:07:000PM	prok:actinobacteria	prok:high GC Gram+	0.96208	114	604385	0.99505	114	0	0	0	0	0	0	0	0	0	604385	0	0	0	708	682
GCA_009698105.1	GenBank	na	Y	ASM969810v1	2900548	2900548	Actinomycetota bacterium		UFOp-RH-27jun17-166	BCT	PRJNA449258	WLRB00000000.1	na	Contig	Nov 23 2019 10:51:00:000PM	Nov 23 2019 11:19:10:627PM		Institute of Hydrobiology, Department of Aquatic Microbial Ecology, Biology Centre, CAS	derived from metagenome; genus undefined	875016	875016	148	Y	Mar 19 2023 09:31:29:000PM	prok:actinobacteria	prok:high GC Gram+	0.94189	146	863164	0.98646	146	0	0	0	0	0	0	0	0	0	863164	0	0	0	959	938
GCA_009698285.1	GenBank	na	Y	ASM969828v1	2900548	2900548	Actinomycetota bacterium		UFOp-RH-26jul17-6	BCT	PRJNA449258	WLQR00000000.1	na	Contig	Nov 23 2019 10:51:00:000PM	Nov 23 2019 11:20:52:473PM		Institute of Hydrobiology, Department of Aquatic Microbial Ecology, Biology Centre, CAS	derived from metagenome; genus undefined	675823	675823	103	Y	Mar 19 2023 09:31:45:000PM	prok:actinobacteria	prok:high GC Gram+	0.98278	102	670953	0.99279	102	0	0	0	0	0	0	0	0	0	670953	0	0	0	746	728
GCA_009698705.1	GenBank	na	Y	ASM969870v1	2900548	2900548	Actinomycetota bacterium		UFOp-RH-26jul17-166	BCT	PRJNA449258	WLPQ00000000.1	na	Contig	Nov 23 2019 10:50:00:000PM	Nov 23 2019 11:24:40:697PM		Institute of Hydrobiology, Department of Aquatic Microbial Ecology, Biology Centre, CAS	derived from metagenome; genus undefined	893335	893335	96	Y	Mar 19 2023 09:32:47:000PM	prok:actinobacteria	prok:high GC Gram+	0.9646	95	889057	0.99521	95	0	0	0	0	0	0	0	0	0	889057	0	0	0	972	945
GCA_009698905.1	GenBank	na	Y	ASM969890v1	2900548	2900548	Actinomycetota bacterium		UFOp-RH-23may17-825	BCT	PRJNA449258	WLPF00000000.1	na	Contig	Nov 23 2019 10:51:00:000PM	Nov 23 2019 11:26:38:090PM		Institute of Hydrobiology, Department of Aquatic Microbial Ecology, Biology Centre, CAS	derived from metagenome; genus undefined	629187	629187	114	Y	Mar 19 2023 09:33:05:000PM	prok:actinobacteria	prok:high GC Gram+	0.91557	111	615496	0.97824	111	0	0	0	0	0	0	0	0	0	615496	0	0	0	691	677
GCA_009699395.1	GenBank	na	Y	ASM969939v1	2900548	2900548	Actinomycetota bacterium		UFOp-RH-23may17-453	BCT	PRJNA449258	WLOI00000000.1	na	Contig	Nov 23 2019 10:51:00:000PM	Nov 23 2019 11:31:27:540PM		Institute of Hydrobiology, Department of Aquatic Microbial Ecology, Biology Centre, CAS	derived from metagenome; genus undefined	915148	915148	90	Y	Mar 19 2023 09:34:08:000PM	prok:actinobacteria	prok:high GC Gram+	0.96654	87	900616	0.98412	87	0	0	0	0	0	0	0	0	0	900616	0	0	0	973	947
GCA_009699765.1	GenBank	na	Y	ASM969976v1	2900548	2900548	Actinomycetota bacterium		UFOp-RH-23may17-1324	BCT	PRJNA449258	WLNN00000000.1	na	Contig	Nov 23 2019 10:52:00:000PM	Nov 23 2019 11:34:47:323PM		Institute of Hydrobiology, Department of Aquatic Microbial Ecology, Biology Centre, CAS	derived from metagenome; genus undefined	1242152	1242152	152	Y	Mar 19 2023 09:34:57:000PM	prok:actinobacteria	prok:high GC Gram+	0.84903	144	1184066	0.95324	144	0	0	0	0	0	0	0	0	0	1184066	0	0	0	1274	1231
GCA_009699835.1	GenBank	na	Y	ASM969983v1	2900548	2900548	Actinomycetota bacterium		UFOp-RH-23may17-1299	BCT	PRJNA449258	WLNL00000000.1	na	Contig	Nov 23 2019 10:52:00:000PM	Nov 23 2019 11:35:14:857PM		Institute of Hydrobiology, Department of Aquatic Microbial Ecology, Biology Centre, CAS	derived from metagenome; genus undefined	4527778	4527778	596	Y	Mar 19 2023 09:35:06:000PM	prok:actinobacteria	prok:high GC Gram+	0.95189	586	4444255	0.98155	586	0	0	0	0	0	0	0	0	0	4444255	0	0	0	4492	4370
GCA_009700205.1	GenBank	na	Y	ASM970020v1	2900548	2900548	Actinomycetota bacterium		UFOp-RH-20apr16-270	BCT	PRJNA449258	WLMM00000000.1	na	Contig	Nov 23 2019 10:53:00:000PM	Nov 23 2019 11:38:52:163PM		Institute of Hydrobiology, Department of Aquatic Microbial Ecology, Biology Centre, CAS	derived from metagenome; genus undefined	576520	576520	51	Y	Mar 19 2023 09:35:49:000PM	prok:actinobacteria	prok:high GC Gram+	0.93921	50	566159	0.98203	50	0	0	0	0	0	0	0	0	0	566159	0	0	0	610	589
GCA_009700625.1	GenBank	na	Y	ASM970062v1	2900548	2900548	Actinomycetota bacterium		UFOp-RH-18aug17-391	BCT	PRJNA449258	WLLS00000000.1	na	Contig	Nov 23 2019 10:54:00:000PM	Nov 23 2019 11:42:41:470PM		Institute of Hydrobiology, Department of Aquatic Microbial Ecology, Biology Centre, CAS	derived from metagenome; genus undefined	577826	577826	106	Y	Mar 19 2023 09:36:44:000PM	prok:actinobacteria	prok:high GC Gram+	0.96118	104	570524	0.98736	104	0	0	0	0	0	0	0	0	0	570524	0	0	0	655	642
GCA_009700715.1	GenBank	na	Y	ASM970071v1	2900548	2900548	Actinomycetota bacterium		UFOp-RH-18aug17-290	BCT	PRJNA449258	WLLM00000000.1	na	Contig	Nov 23 2019 10:54:00:000PM	Nov 23 2019 11:43:38:270PM		Institute of Hydrobiology, Department of Aquatic Microbial Ecology, Biology Centre, CAS	derived from metagenome; genus undefined	881926	881926	132	Y	Mar 19 2023 09:36:54:000PM	prok:actinobacteria	prok:high GC Gram+	0.98521	132	881926	1	132	0	0	0	0	0	0	0	0	0	881926	0	0	0	976	957
GCA_009701215.1	GenBank	na	Y	ASM970121v1	2900548	2900548	Actinomycetota bacterium		UFOp-RH-15aug16-298	BCT	PRJNA449258	WLKM00000000.1	na	Contig	Nov 23 2019 11:00:00:000PM	Nov 23 2019 11:48:29:420PM		Institute of Hydrobiology, Department of Aquatic Microbial Ecology, Biology Centre, CAS	derived from metagenome; genus undefined	1192734	1192734	173	Y	Mar 19 2023 09:37:57:000PM	prok:actinobacteria	prok:high GC Gram+	0.86707	162	1085300	0.90993	162	0	0	0	0	0	0	0	0	0	1085300	0	0	0	1189	1153
GCA_009701455.1	GenBank	na	Y	ASM970145v1	2900548	2900548	Actinomycetota bacterium		UFOp-RH-15aug16-229	BCT	PRJNA449258	WLKF00000000.1	na	Contig	Nov 23 2019 11:00:00:000PM	Nov 23 2019 11:50:32:750PM		Institute of Hydrobiology, Department of Aquatic Microbial Ecology, Biology Centre, CAS	derived from metagenome; genus undefined	778163	778163	134	Y	Mar 19 2023 09:38:22:000PM	prok:actinobacteria	prok:high GC Gram+	0.96762	132	771303	0.99118	132	0	0	0	0	0	0	0	0	0	771303	0	0	0	867	842
GCA_009701965.1	GenBank	na	Y	ASM970196v1	2900548	2900548	Actinomycetota bacterium		UFOp-RH-14apr17-391	BCT	PRJNA449258	WLJC00000000.1	na	Contig	Nov 23 2019 11:01:00:000PM	Nov 23 2019 11:55:28:667PM		Institute of Hydrobiology, Department of Aquatic Microbial Ecology, Biology Centre, CAS	derived from metagenome; genus undefined	874631	874631	109	Y	Mar 19 2023 09:39:29:000PM	prok:actinobacteria	prok:high GC Gram+	0.96648	108	871467	0.99638	108	0	0	0	0	0	0	0	0	0	871467	0	0	0	957	930
GCA_009702215.1	GenBank	na	Y	ASM970221v1	2900548	2900548	Actinomycetota bacterium		UFOp-RH-14apr17-156	BCT	PRJNA449258	WLIK00000000.1	na	Contig	Nov 23 2019 11:00:00:000PM	Nov 23 2019 11:58:30:843PM		Institute of Hydrobiology, Department of Aquatic Microbial Ecology, Biology Centre, CAS	derived from metagenome; genus undefined	921803	921803	109	Y	Mar 19 2023 09:40:00:000PM	prok:actinobacteria	prok:high GC Gram+	0.93065	106	910401	0.98763	106	0	0	0	0	0	0	0	0	0	910401	0	0	0	993	968
GCA_009702405.1	GenBank	na	Y	ASM970240v1	2900548	2900548	Actinomycetota bacterium		UFOp-RE-4nov15-92	BCT	PRJNA449258	WLIC00000000.1	na	Contig	Nov 23 2019 11:01:00:000PM	Nov 24 2019 12:00:27:957AM		Institute of Hydrobiology, Department of Aquatic Microbial Ecology, Biology Centre, CAS	derived from metagenome; genus undefined	866420	866420	161	Y	Mar 19 2023 09:40:23:000PM	prok:actinobacteria	prok:high GC Gram+	0.84132	155	837943	0.96713	155	0	0	0	0	0	0	0	0	0	837943	0	0	0	917	884
GCA_009702425.1	GenBank	na	Y	ASM970242v1	2900548	2900548	Actinomycetota bacterium		UFOp-RE-4nov15-91	BCT	PRJNA449258	WLIB00000000.1	na	Contig	Nov 23 2019 11:01:00:000PM	Nov 24 2019 12:00:52:893AM		Institute of Hydrobiology, Department of Aquatic Microbial Ecology, Biology Centre, CAS	derived from metagenome; genus undefined	582292	582292	100	Y	Mar 19 2023 09:40:23:000PM	prok:actinobacteria	prok:high GC Gram+	0.9866	100	582292	1	100	0	0	0	0	0	0	0	0	0	582292	0	0	0	664	655
GCA_009702535.1	GenBank	na	Y	ASM970253v1	2900548	2900548	Actinomycetota bacterium		UFOp-RE-4nov15-43	BCT	PRJNA449258	WLHV00000000.1	na	Contig	Nov 23 2019 11:02:00:000PM	Nov 24 2019 12:02:13:520AM		Institute of Hydrobiology, Department of Aquatic Microbial Ecology, Biology Centre, CAS	derived from metagenome; fragmented assembly; genus undefined	384958	384958	80	Y	Mar 19 2023 09:40:39:000PM	prok:actinobacteria	prok:high GC Gram+	0.97337	79	380411	0.98819	79	0	0	0	0	0	0	0	0	0	380411	0	0	0	438	429
GCA_009702905.1	GenBank	na	Y	ASM970290v1	2900548	2900548	Actinomycetota bacterium		UFOp-RE-4nov15-139	BCT	PRJNA449258	WLHD00000000.1	na	Contig	Nov 23 2019 11:01:00:000PM	Nov 24 2019 12:06:54:860AM		Institute of Hydrobiology, Department of Aquatic Microbial Ecology, Biology Centre, CAS	derived from metagenome; genus undefined	922079	922079	115	Y	Mar 19 2023 09:41:23:000PM	prok:actinobacteria	prok:high GC Gram+	0.91398	113	909414	0.98626	113	0	0	0	0	0	0	0	0	0	909414	0	0	0	995	962
GCA_009703005.1	GenBank	na	Y	ASM970300v1	2900548	2900548	Actinomycetota bacterium		UFOp-RE-4nov15-104	BCT	PRJNA449258	WLGY00000000.1	na	Contig	Nov 23 2019 11:06:00:000PM	Nov 24 2019 12:07:59:173AM		Institute of Hydrobiology, Department of Aquatic Microbial Ecology, Biology Centre, CAS	derived from metagenome; fragmented assembly; genus undefined	646062	646062	127	Y	Mar 19 2023 09:41:39:000PM	prok:actinobacteria	prok:high GC Gram+	0.97229	126	642921	0.99514	126	0	0	0	0	0	0	0	0	0	642921	0	0	0	739	719
GCA_009703065.1	GenBank	na	Y	ASM970306v1	2900548	2900548	Actinomycetota bacterium		UFOp-RE-27jun17-117	BCT	PRJNA449258	WLGU00000000.1	na	Contig	Nov 23 2019 11:06:00:000PM	Nov 24 2019 12:09:19:600AM		Institute of Hydrobiology, Department of Aquatic Microbial Ecology, Biology Centre, CAS	derived from metagenome; genus undefined	671666	671666	85	Y	Mar 19 2023 09:41:46:000PM	prok:actinobacteria	prok:high GC Gram+	0.96808	85	671666	1	85	0	0	0	0	0	0	0	0	0	671666	0	0	0	732	718
GCA_009703145.1	GenBank	na	Y	ASM970314v1	2900548	2900548	Actinomycetota bacterium		UFOp-RE-26jul17-84	BCT	PRJNA449258	WLGQ00000000.1	na	Contig	Nov 23 2019 11:05:00:000PM	Nov 24 2019 12:11:20:273AM		Institute of Hydrobiology, Department of Aquatic Microbial Ecology, Biology Centre, CAS	derived from metagenome; genus undefined	724045	724045	132	Y	Mar 19 2023 09:41:59:000PM	prok:actinobacteria	prok:high GC Gram+	0.94809	130	716560	0.98966	130	0	0	0	1	0	0	0	0	0	716560	0	0	0	802	773
GCA_009703165.1	GenBank	na	Y	ASM970316v1	2900548	2900548	Actinomycetota bacterium		UFOp-RE-26jul17-75	BCT	PRJNA449258	WLGP00000000.1	na	Contig	Nov 23 2019 11:05:00:000PM	Nov 24 2019 12:11:24:710AM		Institute of Hydrobiology, Department of Aquatic Microbial Ecology, Biology Centre, CAS	derived from metagenome; genus undefined	967987	967987	153	Y	Mar 19 2023 09:42:00:000PM	prok:actinobacteria	prok:high GC Gram+	0.91411	151	961412	0.99321	151	0	0	0	0	0	0	0	0	0	961412	0	0	0	1032	1009
GCA_009703245.1	GenBank	na	Y	ASM970324v1	2900548	2900548	Actinomycetota bacterium		UFOp-RE-26jul17-290	BCT	PRJNA449258	WLGI00000000.1	na	Contig	Nov 23 2019 11:05:00:000PM	Nov 24 2019 12:12:53:603AM		Institute of Hydrobiology, Department of Aquatic Microbial Ecology, Biology Centre, CAS	derived from metagenome; genus undefined	385411	385411	74	Y	Mar 19 2023 09:42:02:000PM	prok:actinobacteria	prok:high GC Gram+	0.94985	73	382303	0.99194	73	0	0	0	0	0	0	0	0	0	382303	0	0	0	455	443
GCA_009703265.1	GenBank	na	Y	ASM970326v1	2900548	2900548	Actinomycetota bacterium		UFOp-RE-26jul17-6	BCT	PRJNA449258	WLGM00000000.1	na	Contig	Nov 23 2019 11:05:00:000PM	Nov 24 2019 12:13:03:103AM		Institute of Hydrobiology, Department of Aquatic Microbial Ecology, Biology Centre, CAS	derived from metagenome; genus undefined	1072853	1072853	81	Y	Mar 19 2023 09:42:12:000PM	prok:actinobacteria	prok:high GC Gram+	0.89627	78	1063109	0.99092	78	0	0	0	0	0	0	0	0	0	1063109	0	0	0	1120	1086
GCA_009703285.1	GenBank	na	Y	ASM970328v1	2900548	2900548	Actinomycetota bacterium		UFOp-RE-26jul17-52	BCT	PRJNA449258	WLGL00000000.1	na	Contig	Nov 23 2019 11:05:00:000PM	Nov 24 2019 12:13:06:560AM		Institute of Hydrobiology, Department of Aquatic Microbial Ecology, Biology Centre, CAS	derived from metagenome; genus undefined	763473	763473	120	Y	Mar 19 2023 09:42:19:000PM	prok:actinobacteria	prok:high GC Gram+	0.93727	120	763473	1	120	0	0	0	0	0	0	0	0	0	763473	0	0	0	831	818
GCA_009703355.1	GenBank	na	Y	ASM970335v1	2900548	2900548	Actinomycetota bacterium		UFOp-RE-26jul17-269	BCT	PRJNA449258	WLGG00000000.1	na	Contig	Nov 23 2019 11:06:00:000PM	Nov 24 2019 12:14:04:730AM		Institute of Hydrobiology, Department of Aquatic Microbial Ecology, Biology Centre, CAS	derived from metagenome; genus undefined	876345	876345	127	Y	Mar 19 2023 09:42:20:000PM	prok:actinobacteria	prok:high GC Gram+	0.75322	117	819384	0.935	117	0	0	0	0	0	0	0	0	0	819384	0	0	0	861	828
GCA_009703415.1	GenBank	na	Y	ASM970341v1	2900548	2900548	Actinomycetota bacterium		UFOp-RE-23may17-951	BCT	PRJNA449258	WLGD00000000.1	na	Contig	Nov 23 2019 11:06:00:000PM	Nov 24 2019 12:14:51:250AM		Institute of Hydrobiology, Department of Aquatic Microbial Ecology, Biology Centre, CAS	derived from metagenome; genus undefined	659188	659188	123	Y	Mar 19 2023 09:42:30:000PM	prok:actinobacteria	prok:high GC Gram+	0.9058	118	636878	0.96616	118	0	0	0	0	0	0	0	0	0	636878	0	0	0	717	705
GCA_009703465.1	GenBank	na	Y	ASM970346v1	2900548	2900548	Actinomycetota bacterium		UFOp-RE-23may17-943	BCT	PRJNA449258	WLGC00000000.1	na	Contig	Nov 23 2019 11:05:00:000PM	Nov 24 2019 12:15:42:110AM		Institute of Hydrobiology, Department of Aquatic Microbial Ecology, Biology Centre, CAS	derived from metagenome; genus undefined	809715	809715	126	Y	Mar 19 2023 09:42:38:000PM	prok:actinobacteria	prok:high GC Gram+	0.94222	124	803342	0.99213	124	0	0	0	0	0	0	0	0	0	803342	0	0	0	889	863
GCA_009703525.1	GenBank	na	Y	ASM970352v1	2900548	2900548	Actinomycetota bacterium		UFOp-RE-23may17-700	BCT	PRJNA449258	WLFY00000000.1	na	Contig	Nov 23 2019 11:06:00:000PM	Nov 24 2019 12:16:31:207AM		Institute of Hydrobiology, Department of Aquatic Microbial Ecology, Biology Centre, CAS	derived from metagenome; genus undefined	701559	701559	96	Y	Mar 19 2023 09:42:40:000PM	prok:actinobacteria	prok:high GC Gram+	0.95755	94	692375	0.98691	94	0	0	0	0	0	0	0	0	0	692375	0	0	0	773	760
GCA_009703595.1	GenBank	na	Y	ASM970359v1	2900548	2900548	Actinomycetota bacterium		UFOp-RE-23may17-553	BCT	PRJNA449258	WLFV00000000.1	na	Contig	Nov 23 2019 11:07:00:000PM	Nov 24 2019 12:18:28:837AM		Institute of Hydrobiology, Department of Aquatic Microbial Ecology, Biology Centre, CAS	derived from metagenome; genus undefined	783271	783271	105	Y	Mar 19 2023 09:42:51:000PM	prok:actinobacteria	prok:high GC Gram+	0.95177	103	769169	0.982	103	0	0	0	0	0	0	0	0	0	769169	0	0	0	859	838
GCA_009703665.1	GenBank	na	Y	ASM970366v1	2900548	2900548	Actinomycetota bacterium		UFOp-RE-23may17-364	BCT	PRJNA449258	WLFR00000000.1	na	Contig	Nov 23 2019 11:07:00:000PM	Nov 24 2019 12:19:46:637AM		Institute of Hydrobiology, Department of Aquatic Microbial Ecology, Biology Centre, CAS	derived from metagenome; genus undefined	1074509	1074509	153	Y	Mar 19 2023 09:42:59:000PM	prok:actinobacteria	prok:high GC Gram+	0.90715	148	1050168	0.97735	148	0	0	0	0	0	0	0	0	0	1050168	0	0	0	1112	1080
GCA_009703735.1	GenBank	na	Y	ASM970373v1	2900548	2900548	Actinomycetota bacterium		UFOp-RE-23may17-310	BCT	PRJNA449258	WLFO00000000.1	na	Contig	Nov 23 2019 11:07:00:000PM	Nov 24 2019 12:22:17:013AM		Institute of Hydrobiology, Department of Aquatic Microbial Ecology, Biology Centre, CAS	derived from metagenome; genus undefined	816760	816760	83	Y	Mar 19 2023 09:43:06:000PM	prok:actinobacteria	prok:high GC Gram+	0.96688	83	816760	1	83	0	0	0	0	0	0	0	0	0	816760	0	0	0	896	875
GCA_009703805.1	GenBank	na	Y	ASM970380v1	2900548	2900548	Actinomycetota bacterium		UFOp-RE-23may17-10	BCT	PRJNA449258	WLFK00000000.1	na	Contig	Nov 23 2019 11:07:00:000PM	Nov 24 2019 12:24:12:860AM		Institute of Hydrobiology, Department of Aquatic Microbial Ecology, Biology Centre, CAS	derived from metagenome; genus undefined	567954	567954	104	Y	Mar 19 2023 09:43:17:000PM	prok:actinobacteria	prok:high GC Gram+	0.97256	103	559126	0.98446	103	0	0	0	0	0	0	0	0	0	559126	0	0	0	604	581
GCA_009703845.1	GenBank	na	Y	ASM970384v1	2900548	2900548	Actinomycetota bacterium		UFOp-RE-20APR16-91	BCT	PRJNA449258	WLFI00000000.1	na	Contig	Nov 23 2019 11:07:00:000PM	Nov 24 2019 12:25:10:003AM		Institute of Hydrobiology, Department of Aquatic Microbial Ecology, Biology Centre, CAS	derived from metagenome; genus undefined	944981	944981	169	Y	Mar 19 2023 09:43:20:000PM	prok:actinobacteria	prok:high GC Gram+	0.7595	154	883211	0.93463	154	0	0	0	0	0	0	0	0	0	883211	0	0	0	934	908
GCA_009704115.1	GenBank	na	Y	ASM970411v1	2900548	2900548	Actinomycetota bacterium		UFOp-RE-20APR16-234	BCT	PRJNA449258	WLEV00000000.1	na	Contig	Nov 23 2019 11:08:00:000PM	Nov 24 2019 12:33:37:550AM		Institute of Hydrobiology, Department of Aquatic Microbial Ecology, Biology Centre, CAS	derived from metagenome; genus undefined	859244	859244	103	Y	Mar 19 2023 09:43:55:000PM	prok:actinobacteria	prok:high GC Gram+	0.97513	103	859244	1	103	0	0	0	0	0	0	0	0	0	859244	0	0	0	941	918
GCA_009704285.1	GenBank	na	Y	ASM970428v1	2900548	2900548	Actinomycetota bacterium		UFOp-RE-20APR16-119	BCT	PRJNA449258	WLEM00000000.1	na	Contig	Nov 23 2019 11:15:00:000PM	Nov 24 2019 12:36:02:120AM		Institute of Hydrobiology, Department of Aquatic Microbial Ecology, Biology Centre, CAS	derived from metagenome; genus undefined	672957	672957	121	Y	Mar 19 2023 09:44:16:000PM	prok:actinobacteria	prok:high GC Gram+	0.97087	119	665699	0.98921	119	0	0	0	0	0	0	0	0	0	665699	0	0	0	743	722
GCA_009704315.1	GenBank	na	Y	ASM970431v1	2900548	2900548	Actinomycetota bacterium		UFOp-RE-18aug17-74	BCT	PRJNA449258	WLEK00000000.1	na	Contig	Nov 23 2019 11:15:00:000PM	Nov 24 2019 12:36:51:497AM		Institute of Hydrobiology, Department of Aquatic Microbial Ecology, Biology Centre, CAS	derived from metagenome; genus undefined	929123	929123	126	Y	Mar 19 2023 09:44:17:000PM	prok:actinobacteria	prok:high GC Gram+	0.91512	124	916663	0.98659	124	0	0	0	0	0	0	0	0	0	916663	0	0	0	990	968
GCA_009704325.1	GenBank	na	Y	ASM970432v1	2900548	2900548	Actinomycetota bacterium		UFOp-RE-18aug17-59	BCT	PRJNA449258	WLEJ00000000.1	na	Contig	Nov 23 2019 11:16:00:000PM	Nov 24 2019 12:36:52:497AM		Institute of Hydrobiology, Department of Aquatic Microbial Ecology, Biology Centre, CAS	derived from metagenome; genus undefined	708895	708895	118	Y	Mar 19 2023 09:44:20:000PM	prok:actinobacteria	prok:high GC Gram+	0.83815	113	672524	0.94869	113	0	0	0	0	0	0	0	0	0	672524	0	0	0	739	722
GCA_009704515.1	GenBank	na	Y	ASM970451v1	2900548	2900548	Actinomycetota bacterium		UFOp-RE-18aug17-19	BCT	PRJNA449258	WLDZ00000000.1	na	Contig	Nov 23 2019 11:17:00:000PM	Nov 24 2019 12:38:59:380AM		Institute of Hydrobiology, Department of Aquatic Microbial Ecology, Biology Centre, CAS	derived from metagenome; genus undefined	1168815	1168815	171	Y	Mar 19 2023 09:44:42:000PM	prok:actinobacteria	prok:high GC Gram+	0.8242	153	1073551	0.9185	153	0	0	0	0	0	0	0	0	0	1073551	0	0	0	1156	1121
GCA_009704565.1	GenBank	na	Y	ASM970456v1	2900548	2900548	Actinomycetota bacterium		UFOp-RE-16jun15-74	BCT	PRJNA449258	WLDX00000000.1	na	Contig	Nov 23 2019 11:17:00:000PM	Nov 24 2019 12:39:23:677AM		Institute of Hydrobiology, Department of Aquatic Microbial Ecology, Biology Centre, CAS	derived from metagenome; genus undefined	1009526	1009526	110	Y	Mar 19 2023 09:44:52:000PM	prok:actinobacteria	prok:high GC Gram+	0.87614	99	948453	0.9395	99	0	0	0	0	0	0	0	0	0	948453	0	0	0	1017	969
GCA_009704635.1	GenBank	na	Y	ASM970463v1	2900548	2900548	Actinomycetota bacterium		UFOp-RE-16jun15-187	BCT	PRJNA449258	WLDU00000000.1	na	Contig	Nov 23 2019 11:17:00:000PM	Nov 24 2019 12:40:20:600AM		Institute of Hydrobiology, Department of Aquatic Microbial Ecology, Biology Centre, CAS	derived from metagenome; genus undefined	644915	644915	121	Y	Mar 19 2023 09:44:59:000PM	prok:actinobacteria	prok:high GC Gram+	0.97099	120	639818	0.9921	120	0	0	0	0	0	0	0	0	0	639818	0	0	0	727	698
GCA_009704645.1	GenBank	na	Y	ASM970464v1	2900548	2900548	Actinomycetota bacterium		UFOp-RE-16jun15-123	BCT	PRJNA449258	WLDS00000000.1	na	Contig	Nov 23 2019 11:16:00:000PM	Nov 24 2019 12:40:22:647AM		Institute of Hydrobiology, Department of Aquatic Microbial Ecology, Biology Centre, CAS	derived from metagenome; genus undefined	947394	947394	77	Y	Mar 19 2023 09:44:59:000PM	prok:actinobacteria	prok:high GC Gram+	0.96493	77	947394	1	77	0	0	0	0	0	0	0	0	0	947394	0	0	0	1015	983
GCA_009704725.1	GenBank	na	Y	ASM970472v1	2900548	2900548	Actinomycetota bacterium		UFOp-RE-15aug16-33	BCT	PRJNA449258	WLDO00000000.1	na	Contig	Nov 23 2019 11:18:00:000PM	Nov 24 2019 12:41:32:400AM		Institute of Hydrobiology, Department of Aquatic Microbial Ecology, Biology Centre, CAS	derived from metagenome; genus undefined	923713	923713	136	Y	Mar 19 2023 09:45:13:000PM	prok:actinobacteria	prok:high GC Gram+	0.94564	134	917418	0.99319	134	0	0	0	0	0	0	0	0	0	917418	0	0	0	992	966
GCA_009704765.1	GenBank	na	Y	ASM970476v1	2900548	2900548	Actinomycetota bacterium		UFOp-RE-15aug16-29	BCT	PRJNA449258	WLDN00000000.1	na	Contig	Nov 23 2019 11:18:00:000PM	Nov 24 2019 12:41:43:197AM		Institute of Hydrobiology, Department of Aquatic Microbial Ecology, Biology Centre, CAS	derived from metagenome; genus undefined	796379	796379	126	Y	Mar 19 2023 09:45:18:000PM	prok:actinobacteria	prok:high GC Gram+	0.97618	125	792253	0.99482	125	0	0	0	0	0	0	0	0	0	792253	0	0	0	871	852
GCA_009704825.1	GenBank	na	Y	ASM970482v1	2900548	2900548	Actinomycetota bacterium		UFOp-RE-15aug16-199	BCT	PRJNA449258	WLDK00000000.1	na	Contig	Nov 23 2019 11:18:00:000PM	Nov 24 2019 12:42:25:353AM		Institute of Hydrobiology, Department of Aquatic Microbial Ecology, Biology Centre, CAS	derived from metagenome; genus undefined	779290	779290	131	Y	Mar 19 2023 09:45:22:000PM	prok:actinobacteria	prok:high GC Gram+	0.90895	129	770613	0.98887	129	0	0	0	0	0	0	0	0	0	770613	0	0	0	858	836
GCA_009704875.1	GenBank	na	Y	ASM970487v1	2900548	2900548	Actinomycetota bacterium		UFOp-RE-15aug16-198	BCT	PRJNA449258	WLDJ00000000.1	na	Contig	Nov 23 2019 11:18:00:000PM	Nov 24 2019 12:42:58:180AM		Institute of Hydrobiology, Department of Aquatic Microbial Ecology, Biology Centre, CAS	derived from metagenome; genus undefined	724599	724599	107	Y	Mar 19 2023 09:45:26:000PM	prok:actinobacteria	prok:high GC Gram+	0.96511	107	724599	1	107	0	0	0	0	0	0	0	0	0	724599	0	0	0	815	794
GCA_009704945.1	GenBank	na	Y	ASM970494v1	2900548	2900548	Actinomycetota bacterium		UFOp-RE-15aug16-190	BCT	PRJNA449258	WLDG00000000.1	na	Contig	Nov 23 2019 11:18:00:000PM	Nov 24 2019 12:43:40:073AM		Institute of Hydrobiology, Department of Aquatic Microbial Ecology, Biology Centre, CAS	derived from metagenome; genus undefined	1142078	1142078	36	Y	Mar 19 2023 09:45:36:000PM	prok:actinobacteria	prok:high GC Gram+	0.8443	36	1142078	1	36	0	0	0	0	0	0	0	0	0	1142078	0	0	0	1189	1138
GCA_009704965.1	GenBank	na	Y	ASM970496v1	2900548	2900548	Actinomycetota bacterium		UFOp-RE-14apr17-81	BCT	PRJNA449258	WLDD00000000.1	na	Contig	Nov 23 2019 11:18:00:000PM	Nov 24 2019 12:44:15:917AM		Institute of Hydrobiology, Department of Aquatic Microbial Ecology, Biology Centre, CAS	derived from metagenome; fragmented assembly; genus undefined	590551	590551	121	Y	Mar 19 2023 09:45:37:000PM	prok:actinobacteria	prok:high GC Gram+	0.9608	121	590551	1	121	0	0	0	0	0	0	0	0	0	590551	0	0	0	682	671
GCA_009705135.1	GenBank	na	Y	ASM970513v1	2900548	2900548	Actinomycetota bacterium		UFOp-RE-14apr17-339	BCT	PRJNA449258	WLCV00000000.1	na	Contig	Nov 23 2019 11:15:00:000PM	Nov 24 2019 12:46:17:470AM		Institute of Hydrobiology, Department of Aquatic Microbial Ecology, Biology Centre, CAS	derived from metagenome; genus undefined	754265	754265	134	Y	Mar 19 2023 09:45:56:000PM	prok:actinobacteria	prok:high GC Gram+	0.74454	126	717231	0.9509	126	0	0	0	0	0	0	0	0	0	717231	0	0	0	800	775
GCA_009705395.1	GenBank	na	Y	ASM970539v1	2900548	2900548	Actinomycetota bacterium		UFOp-RH-9nov16-50	BCT	PRJNA449258	WLTK00000000.1	na	Contig	Nov 23 2019 11:16:00:000PM	Nov 24 2019 12:50:26:620AM		Institute of Hydrobiology, Department of Aquatic Microbial Ecology, Biology Centre, CAS	derived from metagenome; genus undefined	659124	659124	127	Y	Mar 19 2023 09:46:28:000PM	prok:actinobacteria	prok:high GC Gram+	0.89576	124	647970	0.98308	124	0	0	0	0	0	0	0	0	0	647970	0	0	0	740	727
GCA_009705425.1	GenBank	na	Y	ASM970542v1	2900548	2900548	Actinomycetota bacterium		UFOp-RH-9nov16-393	BCT	PRJNA449258	WLTI00000000.1	na	Contig	Nov 23 2019 11:16:00:000PM	Nov 24 2019 12:50:52:670AM		Institute of Hydrobiology, Department of Aquatic Microbial Ecology, Biology Centre, CAS	derived from metagenome; genus undefined	741450	741450	102	Y	Mar 19 2023 09:46:36:000PM	prok:actinobacteria	prok:high GC Gram+	0.97867	102	741450	1	102	0	0	0	0	0	0	0	0	0	741450	0	0	0	831	813
GCA_009705725.1	GenBank	na	Y	ASM970572v1	2900548	2900548	Actinomycetota bacterium		UFOp-RH-9nov16-230	BCT	PRJNA449258	WLSU00000000.1	na	Contig	Nov 23 2019 11:16:00:000PM	Nov 24 2019 12:54:26:693AM		Institute of Hydrobiology, Department of Aquatic Microbial Ecology, Biology Centre, CAS	derived from metagenome; genus undefined	696047	696047	132	Y	Mar 19 2023 09:47:08:000PM	prok:actinobacteria	prok:high GC Gram+	0.97698	132	696047	1	132	0	0	0	0	0	0	0	0	0	696047	0	0	0	782	764
GCA_009705835.1	GenBank	na	Y	ASM970583v1	2900548	2900548	Actinomycetota bacterium		UFOp-RH-9nov16-137	BCT	PRJNA449258	WLSM00000000.1	na	Contig	Nov 23 2019 11:18:00:000PM	Nov 24 2019 12:55:37:070AM		Institute of Hydrobiology, Department of Aquatic Microbial Ecology, Biology Centre, CAS	derived from metagenome; genus undefined	1220964	1220964	141	Y	Mar 19 2023 09:47:23:000PM	prok:actinobacteria	prok:high GC Gram+	0.878	134	1168546	0.95707	134	0	0	0	0	0	0	0	0	0	1168546	0	0	0	1263	1233
GCA_009733745.1	GenBank	GCF_009733745.1	Y	ASM973374v1	2676312	2676312	Oceanobacillus sp. HTM 045	strain=HTM 045		BCT	PRJNA590584	WNWL00000000.1	na	Contig	Dec 6 2019 11:27:00:000AM	Dec 6 2019 02:06:39:953PM		Qingdao Institute of Bioenergy and Bioprocess Technology	contaminated	5397505	5397505	1157	N	Apr 1 2023 10:39:20:000PM	prok:firmicutes	prok:a-proteobacteria	0.73755	611	5262664	0.97502	611	0	0	0	0	0	295	0	1431	0	5260938	0	0	0	-	-
GCA_009768845.1	GenBank	GCF_009768845.1	Y	ASM976884v1	2684407	2684407	Microbacter sp. ANSKLAB05	strain=ANSKLAB05		BCT	PRJNA595041	WSNX00000000.1	na	Scaffold	Dec 18 2019 10:40:00:000PM	Dec 19 2019 12:11:40:730AM		Eminent Biosciences, Indore,MP, India, CADD,Dept of Bioinformatics, Alagappa University, Tamil Nadu.	unverified source organism	3520815	3520715	20	Y	Apr 1 2023 10:53:06:000PM	prok:CFB group bacteria	prok:high GC Gram+	0.98152	19	3517445	0.99904	19	0	0	0	0	0	0	0	0	0	3517445	0	0	0	3277	3134
GCA_009778235.1	GenBank	na	Y	ASM977823v1	1977087	1977087	Pseudomonadota bacterium		Nt197P4bin9	BCT	PRJNA560329	WRKE00000000.1	na	Contig	Dec 20 2019 04:44:00:000PM	Dec 20 2019 07:41:09:123PM		Max Planck Institute for Terrestrial Microbiology	derived from metagenome; genus undefined	2126945	2126945	314	Y	Mar 19 2023 10:04:52:000PM	prok:proteobacteria	prok:d-proteobacteria	0.91893	311	2114496	0.99415	311	0	0	0	0	0	0	0	0	0	2114496	0	0	0	2058	2001
GCA_009811495.1	GenBank	GCF_009811495.1	Y	ASM981149v1	2480806	2480806	Tenacibaculum sp. KUL152	strain=KUL152		BCT	PRJDB7540	BLIK00000000.1	na	Contig	Dec 10 2019 09:11:00:000PM	Dec 30 2019 03:40:23:370PM		RIMG, Kochi University	unverified source organism	4104732	4104732	203	Y	Apr 1 2023 06:44:03:000PM	prok:CFB group bacteria	prok:g-proteobacteria	0.90912	76	4000044	0.9745	76	0	0	0	0	0	504	0	0	0	3999540	0	0	0	3473	3456
GCA_009917915.1	GenBank	na	Y	ASM991791v1	2900548	2900548	Actinomycetota bacterium		WB6_1A_019	BCT	PRJNA495371	RGDY00000000.1	na	Scaffold	Jan 23 2020 10:44:00:000PM	Jan 23 2020 11:14:01:773PM		Georgia Institute of Technology	derived from metagenome; genus undefined	1035104	1035079	308	Y	Mar 19 2023 11:05:21:000PM	prok:actinobacteria	prok:high GC Gram+	0.94043	286	992022	0.95838	286	0	0	0	0	0	0	0	0	0	992022	0	0	0	1202	1119
GCA_009918875.1	GenBank	na	Y	ASM991887v1	2900548	2900548	Actinomycetota bacterium		WB6_1B_022	BCT	PRJNA495371	RGCZ00000000.1	na	Contig	Jan 23 2020 10:50:00:000PM	Jan 23 2020 11:31:58:590PM		Georgia Institute of Technology	derived from metagenome; genus undefined	871006	871006	192	Y	Mar 19 2023 11:07:28:000PM	prok:actinobacteria	prok:high GC Gram+	0.94917	178	850984	0.97701	178	0	0	0	0	0	0	0	0	0	850984	0	0	0	1004	966
GCA_009919795.1	GenBank	na	Y	ASM991979v1	2900548	2900548	Actinomycetota bacterium		WB6_3B_014	BCT	PRJNA495371	RGBG00000000.1	na	Contig	Jan 23 2020 10:53:00:000PM	Jan 23 2020 11:58:47:300PM		Georgia Institute of Technology	derived from metagenome; genus undefined	1016201	1016201	203	Y	Mar 19 2023 11:09:29:000PM	prok:actinobacteria	prok:high GC Gram+	0.95619	196	1004231	0.98822	196	0	0	0	0	0	0	0	0	0	1004231	0	0	0	1180	1118
GCA_009921165.1	GenBank	na	Y	ASM992116v1	2900548	2900548	Actinomycetota bacterium		WB5_2B_330	BCT	PRJNA495371	RFYI00000000.1	na	Contig	Jan 23 2020 10:55:00:000PM	Jan 24 2020 12:29:29:643AM		Georgia Institute of Technology	derived from metagenome; genus undefined	1327480	1327480	134	Y	Mar 19 2023 11:12:39:000PM	prok:actinobacteria	prok:high GC Gram+	0.80838	95	1231016	0.92733	95	0	0	0	0	0	0	0	0	0	1229126	0	0	1890	1281	1227
GCA_009922615.1	GenBank	na	Y	ASM992261v1	1977087	1977087	Pseudomonadota bacterium		WB5_2B_004	BCT	PRJNA495371	RFVF00000000.1	na	Contig	Jan 23 2020 11:04:00:000PM	Jan 24 2020 12:56:45:910AM		Georgia Institute of Technology	derived from metagenome; genus undefined	5518667	5518667	331	Y	Mar 19 2023 11:15:52:000PM	prok:proteobacteria	prok:verrucomicrobia	0.69494	195	5030530	0.91155	195	0	0	0	0	0	0	0	0	0	5030530	0	0	0	4141	4003
GCA_009924135.1	GenBank	na	Y	ASM992413v1	1977087	1977087	Pseudomonadota bacterium		WB4_2_1501	BCT	PRJNA495371	RFSE00000000.1	na	Contig	Jan 23 2020 11:12:00:000PM	Jan 24 2020 01:30:31:330AM		Georgia Institute of Technology	derived from metagenome; genus undefined	6683112	6683112	490	Y	Mar 19 2023 11:19:21:000PM	prok:proteobacteria	prok:verrucomicrobia	0.62446	366	6109667	0.91419	366	0	0	0	0	0	0	0	0	0	6109667	0	0	0	4992	4769
GCA_009927245.1	GenBank	na	Y	ASM992724v1	2900548	2900548	Actinomycetota bacterium		LLD_153	BCT	PRJNA495371	RFNI00000000.1	na	Contig	Jan 23 2020 11:20:00:000PM	Jan 24 2020 02:21:59:373AM		Georgia Institute of Technology	derived from metagenome; genus undefined	1104836	1104836	251	Y	Mar 19 2023 11:24:58:000PM	prok:actinobacteria	prok:high GC Gram+	0.82736	216	1026875	0.92944	216	0	0	0	0	0	0	0	0	0	1026875	0	0	0	1214	1062
GCA_009927955.1	GenBank	na	Y	ASM992795v1	2900548	2900548	Actinomycetota bacterium		WB7_1A_024	BCT	PRJNA495371	RGEY00000000.1	na	Contig	Jan 24 2020 08:39:00:000AM	Jan 24 2020 09:01:10:143AM		Georgia Institute of Technology	derived from metagenome; genus undefined	1055513	1055513	253	Y	Mar 19 2023 11:26:24:000PM	prok:actinobacteria	prok:high GC Gram+	0.9584	237	1030672	0.97647	237	0	0	0	0	0	0	0	0	0	1030672	0	0	0	1227	1165
GCA_009928635.1	GenBank	na	Y	ASM992863v1	2035813	2035813	Sphingobacteriia bacterium		INTA.CYC.165	BCT	PRJNA508305	SACG00000000.1	na	Contig	Jan 24 2020 10:35:00:000PM	Jan 24 2020 11:01:13:033PM		INTA	derived from metagenome; genus undefined	5244048	5244048	741	Y	Mar 19 2023 11:27:03:000PM	prok:CFB group bacteria	prok:g-proteobacteria	0.77814	589	4803056	0.91591	589	0	0	0	0	0	0	0	0	0	4803056	0	0	0	4526	4302
GCA_009993675.1	GenBank	na	Y	ASM999367v1	2026807	2026807	Zetaproteobacteria bacterium		CG_2015-14_35_33	BCT	PRJNA405969	JAACSV000000000.1	na	Scaffold	Jan 29 2020 10:51:00:000PM	Jan 29 2020 11:38:55:903PM		DOE Joint Genome Institute	derived from metagenome; genus undefined	2349577	2348807	198	Y	Mar 19 2023 11:38:06:000PM	prok:proteobacteria	prok:CFB group bacteria	0.88097	183	2318750	0.98688	183	0	0	0	0	0	0	0	0	0	2318750	0	0	0	2168	2113
GCA_010023795.1	GenBank	na	Y	ASM1002379v1	2900548	2900548	Actinomycetota bacterium		WB7_2xF_042	BCT	PRJNA495371	RGII00000000.1	na	Contig	Jan 31 2020 02:16:00:000AM	Jan 31 2020 03:10:18:223AM		Georgia Institute of Technology	derived from metagenome; fragmented assembly; genus undefined	997221	997221	375	Y	Mar 19 2023 11:52:13:000PM	prok:actinobacteria	prok:high GC Gram+	0.88371	327	926954	0.92954	327	0	0	0	0	0	0	0	0	0	926954	0	0	0	1225	1153
GCA_010023805.1	GenBank	na	Y	ASM1002380v1	2900548	2900548	Actinomycetota bacterium		WB7_2xG_005	BCT	PRJNA495371	RGIH00000000.1	na	Contig	Jan 31 2020 02:16:00:000AM	Jan 31 2020 03:10:21:927AM		Georgia Institute of Technology	derived from metagenome; fragmented assembly; genus undefined	781741	781741	340	Y	Mar 19 2023 11:52:12:000PM	prok:actinobacteria	prok:high GC Gram+	0.92256	316	740192	0.94685	316	0	0	0	0	0	0	0	0	0	738932	1260	0	0	998	926
GCA_010024085.1	GenBank	na	Y	ASM1002408v1	2900548	2900548	Actinomycetota bacterium		WB7_2xN_003	BCT	PRJNA495371	RGHS00000000.1	na	Contig	Jan 31 2020 02:18:00:000AM	Jan 31 2020 03:13:07:280AM		Georgia Institute of Technology	derived from metagenome; fragmented assembly; genus undefined	564064	564064	257	Y	Mar 19 2023 11:52:53:000PM	prok:actinobacteria	prok:high GC Gram+	0.97585	255	560403	0.99351	255	0	0	0	0	0	0	0	0	0	560403	0	0	0	770	673
GCA_010024945.1	GenBank	na	Y	ASM1002494v1	2900548	2900548	Actinomycetota bacterium		WB7_1C_022	BCT	PRJNA495371	RGFW00000000.1	na	Contig	Jan 31 2020 02:16:00:000AM	Jan 31 2020 03:21:36:980AM		Georgia Institute of Technology	derived from metagenome; genus undefined	1020642	1020642	217	Y	Mar 19 2023 11:54:41:000PM	prok:actinobacteria	prok:high GC Gram+	0.95423	208	1005933	0.98559	208	0	0	0	0	0	0	0	0	0	1005933	0	0	0	1191	1140
GCA_010025195.1	GenBank	na	Y	ASM1002519v1	2900548	2900548	Actinomycetota bacterium		WB7_1B_025	BCT	PRJNA495371	RGFI00000000.1	na	Contig	Jan 31 2020 02:16:00:000AM	Jan 31 2020 03:24:14:827AM		Georgia Institute of Technology	derived from metagenome; genus undefined	988342	988342	222	Y	Mar 19 2023 11:55:17:000PM	prok:actinobacteria	prok:high GC Gram+	0.95675	214	973148	0.98463	214	0	0	0	0	0	0	0	0	0	973148	0	0	0	1146	1095
GCA_010026105.1	GenBank	na	Y	ASM1002610v1	2900548	2900548	Actinomycetota bacterium		WB8_3_018	BCT	PRJNA495371	RGPN00000000.1	na	Contig	Jan 31 2020 02:27:00:000AM	Jan 31 2020 03:32:28:523AM		Georgia Institute of Technology	derived from metagenome; genus undefined	963533	963533	214	Y	Mar 19 2023 11:57:10:000PM	prok:actinobacteria	prok:high GC Gram+	0.95004	200	937020	0.97248	200	0	0	0	0	0	0	0	0	1350	935670	0	0	0	1122	1075
GCA_010026145.1	GenBank	na	Y	ASM1002614v1	2900548	2900548	Actinomycetota bacterium		WB8_2xK_002	BCT	PRJNA495371	RGPG00000000.1	na	Contig	Jan 31 2020 02:27:00:000AM	Jan 31 2020 03:33:08:700AM		Georgia Institute of Technology	derived from metagenome; fragmented assembly; genus undefined	646834	646834	278	Y	Mar 19 2023 11:57:18:000PM	prok:actinobacteria	prok:high GC Gram+	0.97927	275	642889	0.9939	275	0	0	0	0	0	0	0	0	0	642889	0	0	0	863	786
GCA_010026255.1	GenBank	na	Y	ASM1002625v1	2900548	2900548	Actinomycetota bacterium		WB8_2xE_002	BCT	PRJNA495371	RGOX00000000.1	na	Contig	Jan 31 2020 02:29:00:000AM	Jan 31 2020 03:33:51:907AM		Georgia Institute of Technology	derived from metagenome; fragmented assembly; genus undefined	678986	678986	269	Y	Mar 19 2023 11:57:29:000PM	prok:actinobacteria	prok:high GC Gram+	0.98309	263	670316	0.98723	263	0	0	0	0	0	0	0	0	0	670316	0	0	0	894	794
GCA_010027805.1	GenBank	na	Y	ASM1002780v1	2900548	2900548	Actinomycetota bacterium		WB9_2_038	BCT	PRJNA495371	RGUM00000000.1	na	Contig	Jan 31 2020 02:38:00:000AM	Jan 31 2020 03:49:33:297AM		Georgia Institute of Technology	derived from metagenome; genus undefined	922354	922354	226	Y	Mar 20 2023 12:00:52:000AM	prok:actinobacteria	prok:high GC Gram+	0.92436	196	869213	0.94239	196	0	0	0	0	0	0	0	0	0	869213	0	0	0	1046	998
GCA_010029995.1	GenBank	na	Y	ASM1002999v1	2900548	2900548	Actinomycetota bacterium		WB8_4xA_023	BCT	PRJNA495371	RGQR00000000.1	na	Contig	Jan 31 2020 02:54:00:000AM	Jan 31 2020 04:12:17:813AM		Georgia Institute of Technology	derived from metagenome; genus undefined	1901290	1901290	356	Y	Mar 20 2023 12:05:43:000AM	prok:actinobacteria	prok:bacteria	0.88906	290	1745338	0.91798	290	0	0	0	0	0	0	0	0	0	1745338	0	0	0	1991	1892
GCA_010030895.1	GenBank	na	Y	ASM1003089v1	2900548	2900548	Actinomycetota bacterium		WBB_12_002	BCT	PRJNA495371	RHBS00000000.1	na	Contig	Jan 31 2020 02:52:00:000AM	Jan 31 2020 04:20:18:997AM		Georgia Institute of Technology	derived from metagenome; genus undefined	1035979	1035979	106	Y	Mar 20 2023 12:07:37:000AM	prok:actinobacteria	prok:high GC Gram+	0.9629	95	1019595	0.98419	95	0	0	0	0	0	0	0	0	0	1019595	0	0	0	1097	1058
GCA_010032705.1	GenBank	na	Y	ASM1003270v1	2900548	2900548	Actinomycetota bacterium		WB9_1xD_002	BCT	PRJNA495371	RGSN00000000.1	na	Contig	Jan 31 2020 03:25:00:000AM	Jan 31 2020 04:38:10:157AM		Georgia Institute of Technology	derived from metagenome; fragmented assembly; genus undefined	850336	850336	264	Y	Mar 20 2023 12:11:34:000AM	prok:actinobacteria	prok:high GC Gram+	0.96357	254	829489	0.97548	254	0	0	0	0	0	0	0	0	0	829489	0	0	0	1027	965
GCA_010032945.1	GenBank	na	Y	ASM1003294v1	2900548	2900548	Actinomycetota bacterium		WB8_2xD_003	BCT	PRJNA495371	RGRV00000000.1	na	Contig	Jan 31 2020 03:25:00:000AM	Jan 31 2020 04:40:14:093AM		Georgia Institute of Technology	derived from metagenome; fragmented assembly; genus undefined	700490	700490	293	Y	Mar 20 2023 12:11:59:000AM	prok:actinobacteria	prok:high GC Gram+	0.96543	283	677932	0.9678	283	0	0	0	0	0	0	0	0	0	677932	0	0	0	911	809
GCA_010032975.1	GenBank	na	Y	ASM1003297v1	2900548	2900548	Actinomycetota bacterium		WB8_2xM_002	BCT	PRJNA495371	RGRU00000000.1	na	Contig	Jan 31 2020 03:25:00:000AM	Jan 31 2020 04:40:26:360AM		Georgia Institute of Technology	derived from metagenome; fragmented assembly; genus undefined	697226	697226	290	Y	Mar 20 2023 12:12:03:000AM	prok:actinobacteria	prok:high GC Gram+	0.97253	282	686755	0.98498	282	0	0	0	0	0	0	0	0	0	686755	0	0	0	917	817
GCA_012517145.1	GenBank	na	Y	ASM1251714v1	1898209	1898209	Acholeplasmataceae bacterium		AS27yjCOA_58	BCT	PRJNA602310	JAAYVM000000000.1	na	Contig	Apr 18 2020 10:40:00:000PM	Apr 19 2020 03:42:22:063PM		Technical University of Denmark	derived from metagenome; genus undefined	2467472	2467472	220	Y	Mar 20 2023 02:10:51:000AM	prok:mycoplasmas	prok:firmicutes	0.74351	179	2322658	0.94131	179	0	0	0	0	0	0	0	0	0	2322658	0	0	0	2366	2281
GCA_012719555.1	GenBank	na	Y	ASM1271955v1	1898209	1898209	Acholeplasmataceae bacterium		AS02xzSISU_80	BCT	PRJNA602310	JAAYAE000000000.1	na	Contig	Apr 23 2020 06:00:00:000PM	Apr 23 2020 07:10:52:540PM		Technical University of Denmark	derived from metagenome; genus undefined	2103078	2103078	402	Y	Mar 20 2023 02:27:45:000AM	prok:mycoplasmas	prok:firmicutes	0.76187	332	1900035	0.90345	332	0	0	0	0	0	0	0	0	0	1900035	0	0	0	1932	1843
GCA_012744295.1	GenBank	na	Y	ASM1274429v1	1898209	1898209	Acholeplasmataceae bacterium		AS09scLD_54	BCT	PRJNA602310	JAAYIB000000000.1	na	Contig	Apr 23 2020 06:45:00:000PM	Apr 24 2020 01:52:09:043AM		Technical University of Denmark	derived from metagenome; genus undefined	1735219	1735219	209	Y	Mar 20 2023 02:36:07:000AM	prok:mycoplasmas	prok:firmicutes	0.77413	182	1652778	0.95249	182	0	0	0	0	0	0	0	0	0	1652778	0	0	0	1717	1653
GCA_013003855.1	GenBank	na	Y	ASM1300385v1	2670410	2670410	Halobacteria archaeon		DS_bin_4	BCT	PRJNA609151	JABDIH000000000.1	na	Contig	May 9 2020 10:46:00:000PM	May 9 2020 11:42:29:530PM		Monash University	derived from metagenome; fragmented assembly; genus undefined	1790320	1790320	388	Y	Mar 20 2023 03:21:09:000AM	arch:archaea	prok:g-proteobacteria	0.73588	352	1652747	0.92316	352	0	0	0	2	0	0	0	0	0	1652747	0	0	0	1776	1740
GCA_013200995.1	GenBank	GCF_013200995.1	Y	ASM1320099v1	1670	1670	Arthrobacter citreus	strain=NEB 577		BCT	PRJNA633728		na	Complete Genome	May 31 2020 07:17:00:000AM	May 31 2020 07:55:53:897AM		New England Biolabs, Inc.	contaminated	5467583	5467583	3	Y	Mar 29 2023 02:00:24:000AM	prok:high GC Gram+	prok:firmicutes	0.8953	3	5467583	1	3	0	0	0	0	0	0	0	0	0	5467583	0	0	0	5147	4939
GCA_013693875.1	GenBank	na	Y	ASM1369387v1	307643	307643	Exiguobacterium profundum		SSD5	BCT	PRJNA607349		na	Chromosome	Jul 25 2020 09:22:00:000AM	Jul 25 2020 10:08:48:083AM		Singapore Centre for Environmental Life Sciences Engineering	derived from metagenome	4262078	4261978	1	Y	Mar 20 2023 04:55:49:000AM	prok:firmicutes	prok:a-proteobacteria	0.93241	1	4262078	1	1	0	0	0	0	0	0	0	0	0	4262078	0	0	0	4304	3487
GCA_013693895.1	GenBank	na	Y	ASM1369389v1	1904441	1904441	Paracoccaceae bacterium		SSD4	BCT	PRJNA607349		na	Complete Genome	Jul 25 2020 09:20:00:000AM	Jul 25 2020 10:10:32:470AM		Singapore Centre for Environmental Life Sciences Engineering	derived from metagenome; genus undefined	2921657	2921657	1	Y	Mar 20 2023 04:55:57:000AM	prok:a-proteobacteria	prok:firmicutes	0.98231	1	2921657	1	1	0	0	0	0	0	0	0	0	0	2921657	0	0	0	3045	2520
GCA_014303195.1	GenBank	GCF_014303195.1	Y	ASM1430319v1	2762330	2762330	Brevibacterium sp. PAMC23299	strain=PAMC23299		BCT	PRJNA656639		na	Complete Genome	Aug 26 2020 10:41:00:000AM	Aug 26 2020 11:07:35:970AM		Korea University	unverified source organism	5627646	5627646	1	Y	Apr 2 2023 01:40:53:000AM	prok:high GC Gram+	prok:firmicutes	0.97282	1	5627646	1	1	0	0	0	0	0	0	0	0	0	5627646	0	0	0	5365	5091
GCA_014323545.1	GenBank	GCF_014323545.1	Y	ASM1432354v1	2749086	2749086	Hyphobacterium sp. CCMP332	strain=CCMP332		BCT	PRJNA642781		na	Chromosome	Aug 28 2020 08:59:00:000AM	Aug 28 2020 09:51:33:720AM		University of Arkansas	unverified source organism	3325929	3325829	1	Y	Apr 2 2023 01:05:30:000AM	prok:a-proteobacteria	prok:CFB group bacteria	0.54408	1	3325929	1	1	0	0	0	0	0	0	0	0	0	3325929	0	0	0	2944	2883
GCA_014645875.1	GenBank	GCF_014645875.1	Y	ASM1464587v1	1436122	1436122	Plantactinospora veratri	strain=CGMCC 4.7143		BCT	PRJDB10509	BMMO00000000.1	na	Contig	Sep 11 2020 10:48:00:000PM	Sep 18 2020 05:59:43:873PM		WFCC-MIRCEN World Data Centre for Microorganisms (WDCM)	unverified source organism; not used as type	2184290	2184290	39	Y	Apr 1 2023 02:41:01:000AM	prok:high GC Gram+	prok:firmicutes	0.9943	38	2183265	0.99953	38	0	0	0	0	0	0	0	0	0	2183265	0	0	0	2177	2115
GCA_014647715.1	GenBank	GCF_014647715.1	Y	ASM1464771v1	1955	1955	Streptomyces cinereus	strain=JCM 3040		BCT	PRJDB10510	BMPS00000000.1	na	Contig	Sep 11 2020 11:24:00:000PM	Sep 18 2020 07:02:15:603PM		WFCC-MIRCEN World Data Centre for Microorganisms (WDCM)	unverified source organism; not used as type	2796952	2796952	130	Y	Mar 29 2023 09:26:57:000AM	prok:high GC Gram+	prok:g-proteobacteria	0.94854	98	2705077	0.96715	98	0	0	0	0	0	0	0	0	0	2705077	0	0	0	2420	2379
GCA_014863525.1	GenBank	GCF_014863525.1	Y	ASM1486352v1	2777985	2777985	Brevibacterium sp. JNUCC-42	strain=JNUCC-42		BCT	PRJNA666042		na	Complete Genome	Oct 8 2020 07:16:00:000AM	Oct 8 2020 07:52:54:093AM		Jeju National University	contaminated	4942230	4942230	3	Y	Apr 2 2023 02:13:38:000AM	prok:high GC Gram+	prok:firmicutes	0.93675	3	4942230	1	3	0	0	0	0	0	0	0	0	0	4942230	0	0	0	4674	4272
GCA_015069695.1	GenBank	na	Y	ASM1506969v1	1872085	1872085	Williamsia sp.		E01	BCT	PRJNA656514	JADCRZ000000000.1	na	Scaffold	Oct 28 2020 11:47:00:000PM	Oct 29 2020 02:29:37:640AM		University of Dayton Research Institute	derived from metagenome	7661838	7661750	222	Y	Mar 20 2023 07:57:25:000AM	prok:high GC Gram+	prok:CFB group bacteria	0.70389	179	7530224	0.98282	179	0	0	0	0	0	0	0	0	0	7530224	0	0	0	5784	5689
GCA_015069765.1	GenBank	na	Y	ASM1506976v1	1465490	1465490	Parafilimonas terrae		E11	BCT	PRJNA656514	JADCRV000000000.1	na	Scaffold	Oct 28 2020 11:47:00:000PM	Oct 29 2020 02:30:54:290AM		University of Dayton Research Institute	derived from metagenome; fragmented assembly	7593549	7593334	1813	Y	Mar 20 2023 07:57:29:000AM	prok:CFB group bacteria	prok:a-proteobacteria	0.90613	1756	7383035	0.97228	1756	0	0	0	0	0	0	0	0	0	7383035	0	0	0	8672	8424
GCA_015069915.1	GenBank	na	Y	ASM1506991v1	402650	402650	Actinomycetospora chiangmaiensis		E07	BCT	PRJNA656514	JADCRO000000000.1	na	Scaffold	Oct 28 2020 11:48:00:000PM	Oct 29 2020 02:32:37:147AM		University of Dayton Research Institute	derived from metagenome; fragmented assembly	5278631	5278575	1787	Y	Mar 20 2023 07:57:53:000AM	prok:high GC Gram+	prok:a-proteobacteria	0.96094	1735	5165346	0.97854	1735	0	0	0	0	0	0	0	0	0	5165346	0	0	0	6412	6292
GCA_015152455.1	GenBank	na	Y	ASM1515245v1	2775576	2775576	Cyanobacteria bacterium SIG32		SIG32	BCT	PRJNA530070	SUTY00000000.1	na	Contig	Oct 30 2020 02:34:00:000PM	Oct 30 2020 04:04:20:440PM		University of California, Santa Barbara	derived from metagenome; genus undefined	1706894	1706894	98	Y	Mar 20 2023 08:01:00:000AM	prok:cyanobacteria	prok:bacteria	0.74317	97	1647247	0.96506	97	0	0	0	0	0	0	0	0	0	1647247	0	0	0	1655	1611
GCA_015152515.1	GenBank	na	Y	ASM1515251v1	2775573	2775573	Cyanobacteria bacterium SIG29		SIG29	BCT	PRJNA530070	SUTV00000000.1	na	Contig	Oct 30 2020 02:33:00:000PM	Oct 30 2020 04:04:57:540PM		University of California, Santa Barbara	derived from metagenome; genus undefined	1535477	1535477	13	Y	Mar 20 2023 08:01:04:000AM	prok:cyanobacteria	prok:bacteria	0.8235	12	1529693	0.99623	12	0	0	0	0	0	0	0	0	0	1529693	0	0	0	1479	1441
GCA_015152555.1	GenBank	na	Y	ASM1515255v1	2775570	2775570	Cyanobacteria bacterium SIG26		SIG26	BCT	PRJNA530070	SUTS00000000.1	na	Scaffold	Oct 30 2020 02:34:00:000PM	Oct 30 2020 04:05:26:760PM		University of California, Santa Barbara	derived from metagenome; genus undefined	1862813	1862793	21	Y	Mar 20 2023 08:01:15:000AM	prok:cyanobacteria	prok:bacteria	0.6288	20	1821949	0.97806	20	0	0	0	0	0	0	0	0	0	1821949	0	0	0	1718	1679
GCA_015222475.1	GenBank	na	Y	ASM1522247v1	1977087	1977087	Pseudomonadota bacterium		C1.bin.1	BCT	PRJNA667811	JADFVI000000000.1	na	Contig	Nov 3 2020 10:35:00:000PM	Nov 3 2020 11:26:49:770PM		CHINESE ACADEMY OF SCIENCES	derived from metagenome; fragmented assembly; genus undefined	1878088	1878088	505	Y	Mar 20 2023 08:03:48:000AM	prok:proteobacteria	prok:a-proteobacteria	0.92933	499	1856045	0.98826	499	0	0	0	0	0	0	0	0	0	1856045	0	0	0	2119	2097
GCA_015832345.1	GenBank	GCF_015832345.1	Y	ASM1583234v1	412384	412384	Priestia aryabhattai	strain=GW320		BCT	PRJNA681636		na	Complete Genome	Dec 8 2020 08:19:00:000AM	Dec 8 2020 08:57:32:647AM		Shin's Lab	unverified source organism	6216093	6216093	2	Y	Mar 31 2023 01:58:57:000AM	prok:firmicutes	prok:g-proteobacteria	0.97116	2	6216093	1	2	0	0	0	0	0	0	0	0	0	6216093	0	0	0	5777	5599
GCA_016650495.1	GenBank	GCF_016650495.1	Y	ASM1665049v1	2796449	2796449	Bacillus sp. TH86	strain=TH86		BCT	PRJNA684363	JAEKFS000000000.1	na	Contig	Jan 15 2021 10:46:00:000PM	Jan 15 2021 11:28:06:513PM		University of Alaska Fairbanks	unverified source organism	6269793	6269793	33	Y	Apr 2 2023 03:00:36:000AM	prok:firmicutes	prok:g-proteobacteria	0.98177	31	6261908	0.99874	31	0	0	0	0	0	0	0	0	0	6261908	0	0	0	5593	5499
GCA_016650515.1	GenBank	GCF_016650515.1	Y	ASM1665051v1	2796421	2796421	Bacillus sp. TH57	strain=TH57		BCT	PRJNA684363	JAEKFO000000000.1	na	Contig	Jan 15 2021 10:46:00:000PM	Jan 15 2021 11:28:43:063PM		University of Alaska Fairbanks	unverified source organism	6269793	6269793	33	Y	Apr 2 2023 03:00:17:000AM	prok:firmicutes	prok:g-proteobacteria	0.98177	31	6261908	0.99874	31	0	0	0	0	0	0	0	0	0	6261908	0	0	0	5593	5499
GCA_016650525.1	GenBank	GCF_016650525.1	Y	ASM1665052v1	2796423	2796423	Bacillus sp. TH59	strain=TH59		BCT	PRJNA684363	JAEKFP000000000.1	na	Contig	Jan 15 2021 10:46:00:000PM	Jan 15 2021 11:28:51:720PM		University of Alaska Fairbanks	unverified source organism	6269793	6269793	33	Y	Apr 2 2023 03:00:19:000AM	prok:firmicutes	prok:g-proteobacteria	0.98177	31	6261908	0.99874	31	0	0	0	0	0	0	0	0	0	6261908	0	0	0	5593	5499
GCA_016807485.1	GenBank	GCF_016807485.1	Y	ASM1680748v1	40324	40324	Stenotrophomonas maltophilia	strain=P13		BCT	PRJNA647540	JACEFY000000000.1	na	Contig	Feb 4 2021 06:50:00:000AM	Feb 4 2021 07:17:34:340AM		Sikkim University	genome length too small	2689565	2689565	548	N	Mar 29 2023 10:19:06:000PM	prok:g-proteobacteria	prok:high GC Gram+	0.96161	535	2661055	0.9894	535	0	0	0	0	0	0	0	0	0	2661055	0	0	0	-	-
GCA_016820535.1	GenBank	GCF_016820535.1	Y	ASM1682053v1	2782538	2782538	Sporosarcina beigongshangi	strain=REN13		BCT	PRJNA672874	JADHDY000000000.1	na	Scaffold	Feb 7 2021 11:05:00:000PM	Feb 7 2021 11:52:26:627PM		Beijing Technology and Business University	unverified source organism; not used as type	4231370	4231192	83	N	Apr 2 2023 02:31:15:000AM	prok:firmicutes	prok:high GC Gram+	0.94962	71	4223259	0.99808	71	0	0	0	0	0	0	0	0	0	4223259	0	0	0	-	-
GCA_016820585.1	GenBank	GCF_016820585.1	Y	ASM1682058v1	2782539	2782539	Arthrobacter beigongshangensis	strain=REN13		BCT	PRJNA672866	JADHDX000000000.1	na	Contig	Feb 7 2021 11:05:00:000PM	Feb 7 2021 11:52:36:067PM		Beijing Technology and Business University	unverified source organism	3645214	3645214	49	N	Apr 2 2023 02:31:16:000AM	prok:high GC Gram+	prok:firmicutes	0.93102	48	3641141	0.99888	48	0	0	0	0	0	0	0	0	0	3641141	0	0	0	-	-
GCA_016870695.1	GenBank	na	Y	JGI 2017-08-21	2900548	2900548	Actinomycetota bacterium		K_DeepCast_1200m_m2_272	BCT	PRJNA523022	VGAV00000000.1	na	Contig	Feb 11 2021 10:57:00:000PM	Feb 11 2021 11:30:15:843PM		University of Wisconsin - Madison	derived from metagenome; genus undefined	3189298	3189298	654	Y	Mar 20 2023 02:31:31:000PM	prok:actinobacteria	prok:high GC Gram+	0.91641	625	3074928	0.96414	625	0	0	0	0	0	0	0	0	0	3074928	0	0	0	3217	3095
GCA_016871235.1	GenBank	na	Y	JGI 2017-08-21	2080302	2080302	Acidimicrobiia bacterium		K_Offshore_80m_m2_035	BCT	PRJNA523022	VFZI00000000.1	na	Contig	Feb 11 2021 11:00:00:000PM	Feb 11 2021 11:33:38:590PM		University of Wisconsin - Madison	derived from metagenome; genus undefined	2327838	2327838	141	Y	Mar 20 2023 02:32:42:000PM	prok:actinobacteria	prok:a-proteobacteria	0.7216	125	2291034	0.98419	125	0	0	0	0	0	0	0	0	0	2291034	0	0	0	2335	2248
GCA_016872155.1	GenBank	na	Y	JGI 2017-08-21	1978525	1978525	Sphingomonadales bacterium		M_surface_9_m1_296	BCT	PRJNA523022	VHBB00000000.1	na	Contig	Feb 11 2021 11:04:00:000PM	Feb 11 2021 11:38:59:307PM		University of Wisconsin - Madison	derived from metagenome; genus undefined	1787557	1787557	35	Y	Mar 20 2023 02:34:49:000PM	prok:a-proteobacteria	prok:CFB group bacteria	0.80589	33	1782232	0.99702	33	0	0	0	0	0	0	0	0	0	1782232	0	0	0	1618	1567
GCA_016872195.1	GenBank	na	Y	JGI 2017-08-21	1978525	1978525	Sphingomonadales bacterium		K_Offshore_40m_m1_004	BCT	PRJNA523022	VHAT00000000.1	na	Contig	Feb 11 2021 11:04:00:000PM	Feb 11 2021 11:39:19:887PM		University of Wisconsin - Madison	derived from metagenome; genus undefined	1900676	1900676	51	Y	Mar 20 2023 02:34:51:000PM	prok:a-proteobacteria	prok:CFB group bacteria	0.77783	48	1859987	0.97859	48	0	0	0	0	0	0	0	0	0	1859987	0	0	0	1688	1641
GCA_017307595.1	GenBank	na	Y	ASM1730759v1	2900548	2900548	Actinomycetota bacterium		SCN18_25_8_15_R3_B_67_7	BCT	PRJNA629336	JAFKEI000000000.1	na	Scaffold	Mar 8 2021 11:07:00:000PM	Mar 9 2021 01:54:51:593AM		Jill Banfield Lab (University of California Berkeley)	derived from metagenome; fragmented assembly; genus undefined	2612908	2612770	1359	Y	Mar 20 2023 03:40:52:000PM	prok:actinobacteria	prok:high GC Gram+	0.96331	1332	2558850	0.97931	1332	0	0	0	0	0	0	0	0	0	2558850	0	0	0	3367	3213
GCA_017308655.1	GenBank	na	Y	ASM1730865v1	2900548	2900548	Actinomycetota bacterium		SCN18_14_9_16_R4_B_68_6	BCT	PRJNA629336	JAFKEL000000000.1	na	Scaffold	Mar 8 2021 11:06:00:000PM	Mar 9 2021 02:05:20:307AM		Jill Banfield Lab (University of California Berkeley)	derived from metagenome; fragmented assembly; genus undefined	1814631	1813542	844	Y	Mar 20 2023 03:43:40:000PM	prok:actinobacteria	prok:high GC Gram+	0.81083	749	1642345	0.90506	749	0	0	0	0	0	0	0	0	0	1642345	0	0	0	1974	1882
GCA_017308675.1	GenBank	na	Y	ASM1730867v1	2900548	2900548	Actinomycetota bacterium		SCN18_13_7_16_R3_B_70_9	BCT	PRJNA629336	JAFKEK000000000.1	na	Scaffold	Mar 8 2021 11:07:00:000PM	Mar 9 2021 02:05:33:433AM		Jill Banfield Lab (University of California Berkeley)	derived from metagenome; genus undefined	4508133	4506822	724	Y	Mar 20 2023 03:43:40:000PM	prok:actinobacteria	prok:high GC Gram+	0.89563	697	4425320	0.98163	697	0	0	0	0	0	0	0	0	0	4425320	0	0	0	4703	4533
GCA_017654775.1	GenBank	na	Y	ASM1765477v1	2785798	2785798	Tetracladium sp. T11_2_10C		T11_2_10C	PLN	PRJNA674641	JADPYF000000000.1	na	Contig	Mar 31 2021 02:59:00:000PM	Mar 31 2021 03:15:50:363PM		Universidad de Chile	unverified source organism	10661670	10661670	126	N	Mar 5 2023 03:22:17:000AM	fung:ascomycetes	fung:basidiomycetes	0.87914	51	10599918	0.99421	51	0	0	0	0	0	547	0	10598744	627	0	0	0	0	-	-
GCA_017654905.1	GenBank	na	Y	ASM1765490v1	4927	4927	Wickerhamomyces anomalus		H01_10C	PLN	PRJNA674641	JADPYH000000000.1	na	Contig	Mar 31 2021 03:00:00:000PM	Mar 31 2021 03:31:10:893PM		Universidad de Chile	unverified source organism	19844617	19844617	471	N	Mar 9 2023 09:26:43:000PM	fung:budding yeasts	fung:basidiomycetes	0.92569	384	19752899	0.99538	384	0	0	0	0	0	3254	0	19748799	846	0	0	0	0	-	-
GCA_017792345.1	GenBank	na	Y	ASM1779234v1	1930902	1930902	Mesoflavibacter sp.		ih5	BCT	PRJNA619388		na	Chromosome	Apr 6 2021 07:39:00:000AM	Apr 6 2021 07:53:49:957AM		American Museum of Natural History	derived from metagenome	4907757	4907657	1	N	Mar 20 2023 11:57:29:000PM	prok:CFB group bacteria	prok:a-proteobacteria	0.7475	1	4907757	1	1	0	0	0	0	0	0	0	0	0	4907757	0	0	0	-	-
GCA_018064405.1	GenBank	na	Y	ASM1806440v1	1977087	1977087	Pseudomonadota bacterium		E5_MB2_120	BCT	PRJNA590977	JAGHVG000000000.1	na	Contig	Apr 17 2021 10:38:00:000PM	Apr 17 2021 11:01:38:247PM		Quadram Institute	derived from metagenome; genus undefined	756070	756070	38	Y	Mar 21 2023 02:56:45:000AM	prok:proteobacteria	prok:a-proteobacteria	0.75642	34	747372	0.9885	34	0	0	0	0	0	0	0	0	0	747372	0	0	0	789	742
GCA_018122615.1	GenBank	na	Y	ASM1812261v1	2826923	2826923	Microvirga sp. STS03	strain=STS03		BCT	PRJNA721789	JAGRPW000000000.1	na	Contig	Apr 21 2021 10:36:00:000PM	Apr 21 2021 11:00:51:483PM		Seoul Women's University	unverified source organism	4300132	4300132	10	Y	Mar 21 2023 03:04:56:000AM	prok:a-proteobacteria	prok:CFB group bacteria	0.98933	9	4294440	0.99868	9	0	0	0	0	0	0	0	0	0	4294440	0	0	0	3662	3617
GCA_018128505.1	GenBank	GCF_018128505.1	Y	ASM1812850v1	2819933	2819933	Leptolyngbya sp. 15MV	strain=15MV		BCT	PRJNA702142		na	Chromosome	Apr 22 2021 11:04:00:000AM	Apr 22 2021 11:54:53:300AM		Universidad de Costa Rica	contaminated	5089511	5089411	1	Y	Apr 2 2023 03:59:33:000AM	prok:cyanobacteria	prok:a-proteobacteria	0.77419	1	5089511	1	1	0	0	0	0	0	0	0	0	0	5089511	0	0	0	5588	5299
GCA_018145755.1	GenBank	GCF_018145755.1	Y	ASM1814575v1	2825843	2825843	Microvirga sp. STR05	strain=STR05		BCT	PRJNA721280	JAGSST000000000.1	na	Contig	Apr 26 2021 10:35:00:000PM	Apr 28 2021 11:46:03:420AM		Seoul Women's Univeristy	unverified source organism	4665453	4665453	7	Y	Apr 2 2023 04:15:11:000AM	prok:a-proteobacteria	prok:CFB group bacteria	0.99081	7	4665453	1	7	0	0	0	0	0	0	0	0	0	4665453	0	0	0	3992	3935
GCA_018240385.1	GenBank	na	Y	ASM1824038v1	1977087	1977087	Pseudomonadota bacterium		SZAS TMP-25	BCT	PRJNA694732	JAFEFV000000000.1	na	Scaffold	May 3 2021 12:43:00:000PM	May 3 2021 01:03:45:000PM		The University Hong Kong	derived from metagenome; genus undefined	2992198	2980903	145	Y	Mar 21 2023 03:15:46:000AM	prok:proteobacteria	prok:a-proteobacteria	0.92462	145	2992198	1	145	0	0	0	0	0	0	0	0	0	2992198	0	0	0	3059	2869
GCA_018240425.1	GenBank	na	Y	ASM1824042v1	1977087	1977087	Pseudomonadota bacterium		SZAS TMP-24	BCT	PRJNA694732	JAFEFU000000000.1	na	Contig	May 3 2021 12:43:00:000PM	May 3 2021 01:04:10:053PM		The University Hong Kong	derived from metagenome; genus undefined	3272790	3272790	75	Y	Mar 21 2023 03:15:56:000AM	prok:proteobacteria	prok:a-proteobacteria	0.93245	74	3269176	0.9989	74	0	0	0	0	0	0	0	0	0	3269176	0	0	0	3253	3177
GCA_018240505.1	GenBank	na	Y	ASM1824050v1	1977087	1977087	Pseudomonadota bacterium		SZAS LIN-96	BCT	PRJNA694732	JAFEFQ000000000.1	na	Contig	May 3 2021 12:43:00:000PM	May 3 2021 01:04:26:820PM		The University Hong Kong	derived from metagenome; genus undefined	3510567	3510567	281	Y	Mar 21 2023 03:16:08:000AM	prok:proteobacteria	prok:g-proteobacteria	0.91676	275	3490859	0.99439	275	0	0	0	0	0	0	0	0	0	3490859	0	0	0	3266	3188
GCA_018240625.1	GenBank	na	Y	ASM1824062v1	1977087	1977087	Pseudomonadota bacterium		SZAS LIN-21	BCT	PRJNA694732	JAFEFK000000000.1	na	Contig	May 3 2021 12:43:00:000PM	May 3 2021 01:05:14:250PM		The University Hong Kong	derived from metagenome; genus undefined	4581708	4581708	951	Y	Mar 21 2023 03:16:33:000AM	prok:proteobacteria	prok:a-proteobacteria	0.92731	909	4485067	0.97891	909	0	0	0	0	0	0	0	0	0	4485067	0	0	0	4659	4538
GCA_018240825.1	GenBank	na	Y	ASM1824082v1	1977087	1977087	Pseudomonadota bacterium		SZAS KAN-31	BCT	PRJNA694732	JAFEEZ000000000.1	na	Contig	May 3 2021 12:42:00:000PM	May 3 2021 01:06:28:140PM		The University Hong Kong	derived from metagenome; genus undefined	2626186	2626186	448	Y	Mar 21 2023 03:17:12:000AM	prok:proteobacteria	prok:a-proteobacteria	0.92955	432	2574651	0.98038	432	0	0	0	0	0	0	0	0	0	2574651	0	0	0	2883	2808
GCA_018240865.1	GenBank	na	Y	ASM1824086v1	1977087	1977087	Pseudomonadota bacterium		SZAS KAN-30	BCT	PRJNA694732	JAFEEY000000000.1	na	Scaffold	May 3 2021 12:42:00:000PM	May 3 2021 01:06:49:817PM		The University Hong Kong	derived from metagenome; genus undefined	3610304	3604956	147	Y	Mar 21 2023 03:17:17:000AM	prok:proteobacteria	prok:a-proteobacteria	0.91488	147	3610304	1	147	0	0	0	0	0	0	0	0	0	3610304	0	0	0	3695	3551
GCA_018240895.1	GenBank	na	Y	ASM1824089v1	1977087	1977087	Pseudomonadota bacterium		SZAS KAN-29	BCT	PRJNA694732	JAFEEX000000000.1	na	Scaffold	May 3 2021 12:42:00:000PM	May 3 2021 01:06:54:677PM		The University Hong Kong	derived from metagenome; genus undefined	3167855	3165183	104	Y	Mar 21 2023 03:17:31:000AM	prok:proteobacteria	prok:a-proteobacteria	0.89868	102	3155592	0.99613	102	0	0	0	0	0	0	0	0	0	3155592	0	0	0	3174	3044
GCA_018241045.1	GenBank	na	Y	ASM1824104v1	1977087	1977087	Pseudomonadota bacterium		SZAS CTRL-27	BCT	PRJNA694732	JAFEEP000000000.1	na	Contig	May 3 2021 12:42:00:000PM	May 3 2021 01:07:45:017PM		The University Hong Kong	derived from metagenome; genus undefined	3938194	3938194	669	Y	Mar 21 2023 03:17:49:000AM	prok:proteobacteria	prok:a-proteobacteria	0.89117	642	3823267	0.97082	642	0	0	0	0	0	0	0	0	0	3823267	0	0	0	4134	4030
GCA_018241225.1	GenBank	na	Y	ASM1824122v1	1977087	1977087	Pseudomonadota bacterium		SZAS AMP-60	BCT	PRJNA694732	JAFEEG000000000.1	na	Scaffold	May 3 2021 12:41:00:000PM	May 3 2021 01:08:40:773PM		The University Hong Kong	derived from metagenome; genus undefined	6414256	6413674	55	Y	Mar 21 2023 03:18:23:000AM	prok:proteobacteria	prok:b-proteobacteria	0.89494	55	6414256	1	55	0	0	0	0	0	0	0	0	0	6414256	0	0	0	6146	6031
GCA_018241905.1	GenBank	na	Y	ASM1824190v1	1977087	1977087	Pseudomonadota bacterium		SZAS-59	BCT	PRJNA694732	JAFECZ000000000.1	na	Contig	May 3 2021 12:39:00:000PM	May 3 2021 01:13:04:880PM		The University Hong Kong	derived from metagenome; genus undefined	5755816	5755816	964	Y	Mar 21 2023 03:20:16:000AM	prok:proteobacteria	prok:b-proteobacteria	0.89828	918	5644208	0.98061	918	0	0	0	0	0	0	0	0	0	5644208	0	0	0	5923	5805
GCA_018242125.1	GenBank	na	Y	ASM1824212v1	1977087	1977087	Pseudomonadota bacterium		SZAS-32	BCT	PRJNA694732	JAFECM000000000.1	na	Contig	May 3 2021 12:38:00:000PM	May 3 2021 01:14:29:580PM		The University Hong Kong	derived from metagenome; genus undefined	2754300	2754300	480	Y	Mar 21 2023 03:20:45:000AM	prok:proteobacteria	prok:a-proteobacteria	0.91944	466	2707858	0.98314	466	0	0	0	0	0	0	0	0	0	2707858	0	0	0	2976	2917
GCA_018242165.1	GenBank	na	Y	ASM1824216v1	1977087	1977087	Pseudomonadota bacterium		SZAS-28	BCT	PRJNA694732	JAFECL000000000.1	na	Scaffold	May 3 2021 12:37:00:000PM	May 3 2021 01:14:38:647PM		The University Hong Kong	derived from metagenome; genus undefined	2592547	2585760	115	Y	Mar 21 2023 03:20:55:000AM	prok:proteobacteria	prok:a-proteobacteria	0.88632	115	2592547	1	115	0	0	0	0	0	0	0	0	0	2592547	0	0	0	2594	2465
GCA_018242245.1	GenBank	na	Y	ASM1824224v1	1977087	1977087	Pseudomonadota bacterium		SZAS-20	BCT	PRJNA694732	JAFECI000000000.1	na	Scaffold	May 3 2021 12:37:00:000PM	May 3 2021 01:15:12:230PM		The University Hong Kong	derived from metagenome; genus undefined	4470470	4469247	65	Y	Mar 21 2023 03:21:03:000AM	prok:proteobacteria	prok:a-proteobacteria	0.98368	63	4462843	0.99829	63	0	0	0	0	0	0	0	0	0	4462843	0	0	0	4307	4217
GCA_018242405.1	GenBank	na	Y	ASM1824240v1	1977087	1977087	Pseudomonadota bacterium		SZAS-110	BCT	PRJNA694732	JAFEBZ000000000.1	na	Contig	May 3 2021 12:36:00:000PM	May 3 2021 01:16:08:863PM		The University Hong Kong	derived from metagenome; genus undefined	2477469	2477469	222	Y	Mar 21 2023 03:21:27:000AM	prok:proteobacteria	prok:g-proteobacteria	0.94753	218	2450105	0.98895	218	0	0	0	0	0	0	0	0	0	2450105	0	0	0	2448	2394
GCA_018242465.1	GenBank	na	Y	ASM1824246v1	1977087	1977087	Pseudomonadota bacterium		SZAS-109	BCT	PRJNA694732	JAFEBY000000000.1	na	Contig	May 3 2021 12:36:00:000PM	May 3 2021 01:16:25:943PM		The University Hong Kong	derived from metagenome; genus undefined	2524092	2524092	139	Y	Mar 21 2023 03:21:38:000AM	prok:proteobacteria	prok:g-proteobacteria	0.94733	136	2510682	0.99469	136	0	0	0	0	0	0	0	0	0	2510682	0	0	0	2404	2342
GCA_018244715.1	GenBank	na	Y	SRR9330715	2585914	2585913	Passova ganymedes ganymedes			INV	PRJNA606954	DWRS00000000.1	na	Contig	May 3 2021 06:10:00:000PM	May 3 2021 06:30:36:160PM		Florida Museum of Natural History	contaminated	43437273	43437273	45589	N	Mar 5 2023 02:11:29:000AM	anml:insects	prok:firmicutes	0.9326	38411	40838473	0.94017	38411	0	0	0	31	0	27363	120725	26929	1735	40512183	257	0	149281	-	-
GCA_018261095.1	GenBank	na	Y	ASM1826109v1	1977087	1977087	Pseudomonadota bacterium		CTSoil_152	BCT	PRJNA638681	JAGTSY000000000.1	na	Scaffold	May 4 2021 10:42:00:000AM	May 4 2021 11:00:41:953AM		Colorado State University	derived from metagenome; fragmented assembly; genus undefined	1049413	1049335	273	Y	Mar 21 2023 03:23:46:000AM	prok:proteobacteria	prok:a-proteobacteria	0.90167	263	1016895	0.96901	263	0	0	0	0	0	0	0	0	0	1016895	0	0	0	1242	1242
GCA_018261615.1	GenBank	na	Y	ASM1826161v1	1977087	1977087	Pseudomonadota bacterium		CTSoil_132	BCT	PRJNA638681	JAGTSE000000000.1	na	Scaffold	May 4 2021 10:41:00:000AM	May 4 2021 11:02:53:313AM		Colorado State University	derived from metagenome; genus undefined	4799349	4799225	70	Y	Mar 21 2023 03:24:36:000AM	prok:proteobacteria	prok:g-proteobacteria	0.97772	70	4799349	1	70	0	0	0	0	0	0	0	0	0	4799349	0	0	0	4501	4501
GCA_018262505.1	GenBank	na	Y	ASM1826250v1	1977087	1977087	Pseudomonadota bacterium		CTSoil_107	BCT	PRJNA638681	JAGSYV000000000.1	na	Contig	May 4 2021 10:40:00:000AM	May 4 2021 11:07:54:503AM		Colorado State University	derived from metagenome; genus undefined	5278597	5278597	257	Y	Mar 21 2023 03:26:23:000AM	prok:proteobacteria	prok:a-proteobacteria	0.93712	256	5275548	0.99942	256	0	0	0	0	0	0	0	0	0	5275548	0	0	0	5105	5105
GCA_018262575.1	GenBank	na	Y	ASM1826257v1	1977087	1977087	Pseudomonadota bacterium		CTSoil_106	BCT	PRJNA638681	JAGSYU000000000.1	na	Contig	May 4 2021 10:40:00:000AM	May 4 2021 11:08:22:307AM		Colorado State University	derived from metagenome; genus undefined	4402175	4402175	295	Y	Mar 21 2023 03:26:34:000AM	prok:proteobacteria	prok:a-proteobacteria	0.95782	293	4394039	0.99815	293	0	0	0	0	0	0	0	0	0	4394039	0	0	0	4269	4269
GCA_018268435.1	GenBank	na	Y	ASM1826843v1	2900548	2900548	Actinomycetota bacterium		SZAS CTRL-6	BCT	PRJNA694732	JAFDWP000000000.1	na	Contig	May 4 2021 02:47:00:000PM	May 4 2021 03:35:13:030PM		The University Hong Kong	derived from metagenome; genus undefined	3343802	3343802	308	Y	Mar 21 2023 03:39:40:000AM	prok:actinobacteria	prok:high GC Gram+	0.93991	304	3321470	0.99332	304	0	0	0	0	0	0	0	0	0	3321470	0	0	0	3302	3221
GCA_018268455.1	GenBank	na	Y	ASM1826845v1	2900548	2900548	Actinomycetota bacterium		SZAS-7	BCT	PRJNA694732	JAFDWM000000000.1	na	Contig	May 4 2021 02:47:00:000PM	May 4 2021 03:35:32:313PM		The University Hong Kong	derived from metagenome; genus undefined	3600912	3600912	310	Y	Mar 21 2023 03:39:42:000AM	prok:actinobacteria	prok:high GC Gram+	0.91376	285	3549803	0.98581	285	0	0	0	0	0	0	0	0	0	3549803	0	0	0	3423	3338
GCA_018268495.1	GenBank	na	Y	ASM1826849v1	2900548	2900548	Actinomycetota bacterium		SZAS-5	BCT	PRJNA694732	JAFDWL000000000.1	na	Scaffold	May 4 2021 02:49:00:000PM	May 4 2021 03:35:38:173PM		The University Hong Kong	derived from metagenome; genus undefined	3396613	3394016	49	Y	Mar 21 2023 03:39:46:000AM	prok:actinobacteria	prok:high GC Gram+	0.94629	49	3396613	1	49	0	0	0	0	0	0	0	0	0	3396613	0	0	0	3164	3077
GCA_018268535.1	GenBank	na	Y	ASM1826853v1	2900548	2900548	Actinomycetota bacterium		SZAS-3	BCT	PRJNA694732	JAFDWJ000000000.1	na	Scaffold	May 4 2021 02:49:00:000PM	May 4 2021 03:36:09:943PM		The University Hong Kong	derived from metagenome; genus undefined	3577656	3573929	46	Y	Mar 21 2023 03:39:59:000AM	prok:actinobacteria	prok:high GC Gram+	0.94258	46	3577656	1	46	0	0	0	0	0	0	0	0	0	3577656	0	0	0	3366	3232
GCA_018606705.1	GenBank	na	Y	ASM1860670v1	2152667	2152667	Malawimonas sp.		CROMO_A_91	INV	PRJNA672823	JAGXRI000000000.1	representative genome	Contig	Jun 1 2021 11:55:00:000AM	Jun 1 2021 12:15:44:543PM		University of Utah	derived from metagenome	3544022	3544022	428	N	Mar 4 2023 07:48:56:000PM	prst:protists	prok:bacteria	0.96372	414	3481125	0.98225	414	0	0	0	0	0	0	0	0	0	3428765	0	0	52360	-	-
GCA_018613055.1	GenBank	GCF_018613055.1	Y	ASM1861305v1	2819144	2819144	Chryseobacterium sp. ISL-80	strain=ISL-80		BCT	PRJNA291433	JAGGQZ000000000.1	na	Scaffold	Jun 1 2021 03:42:00:000PM	Jun 1 2021 04:03:16:727PM		Instituto de Nutricion y Tecnologia de los Alimentos - Universidad de Chile	contaminated	4745124	4744597	35	Y	Apr 2 2023 03:51:21:000AM	prok:CFB group bacteria	prok:firmicutes	0.95354	35	4745124	1	35	0	0	0	0	0	0	0	0	0	4745124	0	0	0	4786	4689
GCA_018812385.1	GenBank	na	Y	ASM1881238v1	1977087	1977087	Pseudomonadota bacterium		Modern_marine.mb.74	BCT	PRJNA627556	JAHJDU000000000.1	na	Contig	Jun 9 2021 10:35:00:000PM	Jun 9 2021 11:01:35:960PM		Department of Ecology and Genetics, Limnology and Science for Life Laboratory, Uppsala University	derived from metagenome; genus undefined	4111157	4111157	664	Y	Mar 21 2023 07:44:29:000AM	prok:proteobacteria	prok:d-proteobacteria	0.7727	573	3783004	0.92018	573	0	0	0	0	0	0	0	0	0	3783004	0	0	0	3840	3680
GCA_018815965.1	GenBank	na	Y	ASM1881596v1	1977087	1977087	Pseudomonadota bacterium		MM_PW_MetaG.mb.51	BCT	PRJNA627556	JAHIWR000000000.1	na	Contig	Jun 9 2021 10:52:00:000PM	Jun 9 2021 11:26:25:870PM		Department of Ecology and Genetics, Limnology and Science for Life Laboratory, Uppsala University	derived from metagenome; fragmented assembly; genus undefined	2917930	2917930	784	Y	Mar 21 2023 07:53:23:000AM	prok:proteobacteria	prok:d-proteobacteria	0.76954	704	2633796	0.90262	704	0	0	0	2	0	0	0	0	0	2633796	0	0	0	2750	2713
GCA_018816605.1	GenBank	na	Y	ASM1881660v1	1977087	1977087	Pseudomonadota bacterium		MM_PC_MetaG.mb.90	BCT	PRJNA627556	JAHIVS000000000.1	na	Contig	Jun 9 2021 10:55:00:000PM	Jun 9 2021 11:31:01:860PM		Department of Ecology and Genetics, Limnology and Science for Life Laboratory, Uppsala University	derived from metagenome; genus undefined	5339014	5339014	749	Y	Mar 21 2023 07:54:54:000AM	prok:proteobacteria	prok:d-proteobacteria	0.72623	635	4823226	0.90339	635	0	0	0	2	0	0	0	0	0	4823226	0	0	0	4640	4566
GCA_018816865.1	GenBank	na	Y	ASM1881686v1	1977087	1977087	Pseudomonadota bacterium		MM_PC_MetaG.mb.39	BCT	PRJNA627556	JAHIUW000000000.1	na	Contig	Jun 9 2021 10:56:00:000PM	Jun 9 2021 11:32:43:720PM		Department of Ecology and Genetics, Limnology and Science for Life Laboratory, Uppsala University	derived from metagenome; genus undefined	3638116	3638116	42	Y	Mar 21 2023 07:55:32:000AM	prok:proteobacteria	prok:d-proteobacteria	0.89085	42	3638116	1	42	0	0	0	0	0	0	0	0	0	3638116	0	0	0	3377	3299
GCA_018817515.1	GenBank	na	Y	ASM1881751v1	1977087	1977087	Pseudomonadota bacterium		MM_PC_MetaG.mb.237	BCT	PRJNA627556	JAHIUD000000000.1	na	Contig	Jun 9 2021 11:00:00:000PM	Jun 9 2021 11:37:21:430PM		Department of Ecology and Genetics, Limnology and Science for Life Laboratory, Uppsala University	derived from metagenome; genus undefined	3612504	3612504	114	Y	Mar 21 2023 07:57:04:000AM	prok:proteobacteria	prok:d-proteobacteria	0.77179	113	3608922	0.99901	113	0	0	0	0	0	0	0	0	0	3608922	0	0	0	3376	3300
GCA_018818665.1	GenBank	na	Y	ASM1881866v1	1977087	1977087	Pseudomonadota bacterium		MM_PC_MetaG.mb.135	BCT	PRJNA627556	JAHIRP000000000.1	na	Contig	Jun 9 2021 11:05:00:000PM	Jun 9 2021 11:45:43:233PM		Department of Ecology and Genetics, Limnology and Science for Life Laboratory, Uppsala University	derived from metagenome; genus undefined	3358856	3358856	577	Y	Mar 21 2023 07:59:51:000AM	prok:proteobacteria	prok:d-proteobacteria	0.94013	575	3352203	0.99802	575	0	0	0	0	0	0	0	0	0	3352203	0	0	0	3548	3501
GCA_018818975.1	GenBank	na	Y	ASM1881897v1	1977087	1977087	Pseudomonadota bacterium		OS_PC_MetaG.mb.115	BCT	PRJNA627556	JAHJQR000000000.1	na	Contig	Jun 9 2021 11:08:00:000PM	Jun 9 2021 11:47:48:643PM		Department of Ecology and Genetics, Limnology and Science for Life Laboratory, Uppsala University	derived from metagenome; genus undefined	4128977	4128977	31	Y	Mar 21 2023 08:00:32:000AM	prok:proteobacteria	prok:d-proteobacteria	0.75719	30	4113536	0.99626	30	0	0	0	0	0	0	0	0	0	4113536	0	0	0	3709	3640
GCA_018819245.1	GenBank	na	Y	ASM1881924v1	1977087	1977087	Pseudomonadota bacterium		Old_saline_rock_biofilm.mb.16	BCT	PRJNA627556	JAHJPY000000000.1	na	Contig	Jun 9 2021 11:09:00:000PM	Jun 9 2021 11:49:33:033PM		Department of Ecology and Genetics, Limnology and Science for Life Laboratory, Uppsala University	derived from metagenome; genus undefined	3175266	3175266	66	Y	Mar 21 2023 08:01:06:000AM	prok:proteobacteria	prok:d-proteobacteria	0.80178	65	3169699	0.99825	65	0	0	0	0	0	0	0	0	0	3169699	0	0	0	2981	2907
GCA_018819925.1	GenBank	na	Y	ASM1881992v1	1977087	1977087	Pseudomonadota bacterium		Old_saline_planktonic.mb.73	BCT	PRJNA627556	JAHJPG000000000.1	na	Contig	Jun 9 2021 11:11:00:000PM	Jun 9 2021 11:54:38:030PM		Department of Ecology and Genetics, Limnology and Science for Life Laboratory, Uppsala University	derived from metagenome; genus undefined	4030222	4030222	145	Y	Mar 21 2023 08:02:51:000AM	prok:proteobacteria	prok:d-proteobacteria	0.8741	144	4010790	0.99518	144	0	0	0	0	0	0	0	0	0	4010790	0	0	0	3821	3752
GCA_018820265.1	GenBank	na	Y	ASM1882026v1	1977087	1977087	Pseudomonadota bacterium		Old_saline_planktonic.mb.3	BCT	PRJNA627556	JAHJOM000000000.1	na	Contig	Jun 9 2021 11:13:00:000PM	Jun 9 2021 11:57:03:330PM		Department of Ecology and Genetics, Limnology and Science for Life Laboratory, Uppsala University	derived from metagenome; genus undefined	5819654	5819654	501	Y	Mar 21 2023 08:03:59:000AM	prok:proteobacteria	prok:d-proteobacteria	0.73231	422	5429595	0.93298	422	0	0	0	2	0	0	0	0	0	5429595	0	0	0	5045	4938
GCA_018820685.1	GenBank	na	Y	ASM1882068v1	1977087	1977087	Pseudomonadota bacterium		Old_saline.mb.8	BCT	PRJNA627556	JAHJNA000000000.1	na	Contig	Jun 9 2021 11:17:00:000PM	Jun 10 2021 12:00:07:060AM		Department of Ecology and Genetics, Limnology and Science for Life Laboratory, Uppsala University	derived from metagenome; genus undefined	4010421	4010421	156	Y	Mar 21 2023 08:04:57:000AM	prok:proteobacteria	prok:d-proteobacteria	0.87693	155	4007657	0.99931	155	0	0	0	0	0	0	0	0	0	4007657	0	0	0	3816	3743
GCA_018820725.1	GenBank	na	Y	ASM1882072v1	1977087	1977087	Pseudomonadota bacterium		Old_saline_planktonic.mb.111	BCT	PRJNA627556	JAHJNV000000000.1	na	Contig	Jun 9 2021 11:15:00:000PM	Jun 10 2021 12:00:15:997AM		Department of Ecology and Genetics, Limnology and Science for Life Laboratory, Uppsala University	derived from metagenome; genus undefined	4429669	4429669	74	Y	Mar 21 2023 08:05:18:000AM	prok:proteobacteria	prok:d-proteobacteria	0.73198	66	4336816	0.97904	66	0	0	0	0	0	0	0	0	0	4336816	0	0	0	3940	3860
GCA_018821535.1	GenBank	na	Y	ASM1882153v1	1977087	1977087	Pseudomonadota bacterium		Old_saline.mb.16	BCT	PRJNA627556	JAHJLV000000000.1	na	Contig	Jun 9 2021 11:20:00:000PM	Jun 10 2021 12:06:25:830AM		Department of Ecology and Genetics, Limnology and Science for Life Laboratory, Uppsala University	derived from metagenome; genus undefined	4434451	4434451	81	Y	Mar 21 2023 08:07:22:000AM	prok:proteobacteria	prok:d-proteobacteria	0.73485	66	4317985	0.97374	66	0	0	0	0	0	0	0	0	0	4317985	0	0	0	3918	3838
GCA_018821715.1	GenBank	na	Y	ASM1882171v1	1977087	1977087	Pseudomonadota bacterium		Old_saline.mb.139	BCT	PRJNA627556	JAHJLN000000000.1	na	Contig	Jun 9 2021 11:22:00:000PM	Jun 10 2021 12:07:39:607AM		Department of Ecology and Genetics, Limnology and Science for Life Laboratory, Uppsala University	derived from metagenome; genus undefined	5733440	5733440	447	Y	Mar 21 2023 08:07:54:000AM	prok:proteobacteria	prok:d-proteobacteria	0.73676	399	5432569	0.94752	399	0	0	0	1	0	0	0	0	0	5432569	0	0	0	5030	4909
GCA_018822025.1	GenBank	na	Y	ASM1882202v1	2900548	2900548	Actinomycetota bacterium		Old_saline.mb.12	BCT	PRJNA627556	JAHJLD000000000.1	na	Contig	Jun 9 2021 11:22:00:000PM	Jun 10 2021 12:09:35:420AM		Department of Ecology and Genetics, Limnology and Science for Life Laboratory, Uppsala University	derived from metagenome; genus undefined	2937617	2937617	444	Y	Mar 21 2023 08:08:50:000AM	prok:actinobacteria	prok:high GC Gram+	0.94667	443	2933847	0.99872	443	0	0	0	0	0	0	0	0	0	2933847	0	0	0	3292	3206
GCA_018822105.1	GenBank	na	Y	ASM1882210v1	1977087	1977087	Pseudomonadota bacterium		Old_saline.mb.115	BCT	PRJNA627556	JAHJLB000000000.1	na	Contig	Jun 9 2021 11:22:00:000PM	Jun 10 2021 12:10:06:953AM		Department of Ecology and Genetics, Limnology and Science for Life Laboratory, Uppsala University	derived from metagenome; genus undefined	3167752	3167752	63	Y	Mar 21 2023 08:08:56:000AM	prok:proteobacteria	prok:d-proteobacteria	0.80242	62	3158391	0.99704	62	0	0	0	0	0	0	0	0	0	3158391	0	0	0	2966	2899
GCA_018829125.1	GenBank	na	Y	ASM1882912v1	1977087	1977087	Pseudomonadota bacterium		OSL_A.mb.1	BCT	PRJNA627556	JAHJUL000000000.1	na	Contig	Jun 9 2021 11:59:00:000PM	Jun 10 2021 12:56:38:417AM		Department of Ecology and Genetics, Limnology and Science for Life Laboratory, Uppsala University	derived from metagenome; genus undefined	4313522	4313522	376	Y	Mar 21 2023 08:27:25:000AM	prok:proteobacteria	prok:d-proteobacteria	0.71226	286	3928477	0.91074	286	0	0	0	0	0	0	0	0	0	3928477	0	0	0	3668	3596
GCA_018829305.1	GenBank	na	Y	ASM1882930v1	1977087	1977087	Pseudomonadota bacterium		OS_PC_MetaG.mb.75	BCT	PRJNA627556	JAHJTZ000000000.1	na	Contig	Jun 10 2021 12:00:00:000AM	Jun 10 2021 12:57:52:957AM		Department of Ecology and Genetics, Limnology and Science for Life Laboratory, Uppsala University	derived from metagenome; genus undefined	3911551	3911551	178	Y	Mar 21 2023 08:27:52:000AM	prok:proteobacteria	prok:d-proteobacteria	0.87401	176	3896395	0.99613	176	0	0	0	0	0	0	0	0	0	3896395	0	0	0	3718	3662
GCA_018829325.1	GenBank	na	Y	ASM1882932v1	1977087	1977087	Pseudomonadota bacterium		OSL_A.mb.27	BCT	PRJNA627556	JAHJUU000000000.1	na	Contig	Jun 9 2021 11:58:00:000PM	Jun 10 2021 12:57:59:053AM		Department of Ecology and Genetics, Limnology and Science for Life Laboratory, Uppsala University	derived from metagenome; genus undefined	3996749	3996749	229	Y	Mar 21 2023 08:27:52:000AM	prok:proteobacteria	prok:d-proteobacteria	0.86883	214	3874189	0.96934	214	0	0	0	1	0	0	0	0	0	3874189	0	0	0	3732	3676
GCA_018830795.1	GenBank	na	Y	ASM1883079v1	1977087	1977087	Pseudomonadota bacterium		OS_PC_MetaG.mb.163	BCT	PRJNA627556	JAHJRT000000000.1	na	Contig	Jun 10 2021 12:06:00:000AM	Jun 10 2021 01:06:43:663AM		Department of Ecology and Genetics, Limnology and Science for Life Laboratory, Uppsala University	derived from metagenome; genus undefined	5371638	5371638	653	Y	Mar 21 2023 08:31:13:000AM	prok:proteobacteria	prok:d-proteobacteria	0.73191	591	4998268	0.93049	591	0	0	0	0	0	0	0	0	0	4998268	0	0	0	4849	4760
GCA_018889975.1	GenBank	GCF_018889975.1	Y	ASM1888997v1	2846778	2846778	Bacillus sp. NP157	strain=NP157		BCT	PRJNA736185		na	Complete Genome	Jun 16 2021 07:19:00:000AM	Jun 16 2021 07:52:16:223AM		Korea University	contaminated	4875246	4875246	1	Y	Apr 2 2023 04:42:48:000AM	prok:firmicutes	prok:g-proteobacteria	0.87306	1	4875246	1	1	0	0	0	0	0	0	0	0	0	4875246	0	0	0	4410	4330
GCA_018895255.1	GenBank	na	Y	ASM1889525v1	1977087	1977087	Pseudomonadota bacterium		KR13_S3.mb.18	BCT	PRJNA627556	JAHIOT000000000.1	na	Contig	Jun 16 2021 10:28:00:000AM	Jun 16 2021 10:48:51:380AM		Department of Ecology and Genetics, Limnology and Science for Life Laboratory, Uppsala University	derived from metagenome; genus undefined	3423871	3423871	124	Y	Mar 21 2023 08:38:11:000AM	prok:proteobacteria	prok:d-proteobacteria	0.9761	124	3423871	1	124	0	0	0	0	0	0	0	0	0	3423871	0	0	0	3252	3184
GCA_018895315.1	GenBank	na	Y	ASM1889531v1	2900548	2900548	Actinomycetota bacterium		KR13_S3.mb.130	BCT	PRJNA627556	JAHIOK000000000.1	na	Contig	Jun 16 2021 10:28:00:000AM	Jun 16 2021 10:49:21:553AM		Department of Ecology and Genetics, Limnology and Science for Life Laboratory, Uppsala University	derived from metagenome; genus undefined	2119287	2119287	461	Y	Mar 21 2023 08:38:19:000AM	prok:actinobacteria	prok:high GC Gram+	0.95906	458	2110888	0.99604	458	0	0	0	0	0	0	0	0	0	2110888	0	0	0	2274	2229
GCA_018896025.1	GenBank	na	Y	ASM1889602v1	1977087	1977087	Pseudomonadota bacterium		KR13_N2.mb.99	BCT	PRJNA627556	JAHIND000000000.1	na	Contig	Jun 16 2021 10:26:00:000AM	Jun 16 2021 10:52:48:803AM		Department of Ecology and Genetics, Limnology and Science for Life Laboratory, Uppsala University	derived from metagenome; genus undefined	4304194	4304194	36	Y	Mar 21 2023 08:39:42:000AM	prok:proteobacteria	prok:d-proteobacteria	0.91832	36	4304194	1	36	0	0	0	0	0	0	0	0	0	4304194	0	0	0	4023	3958
GCA_018896275.1	GenBank	na	Y	ASM1889627v1	1977087	1977087	Pseudomonadota bacterium		KR13_N2.mb.92	BCT	PRJNA627556	JAHINA000000000.1	na	Contig	Jun 16 2021 10:26:00:000AM	Jun 16 2021 10:54:14:893AM		Department of Ecology and Genetics, Limnology and Science for Life Laboratory, Uppsala University	derived from metagenome; genus undefined	3191371	3191371	351	Y	Mar 21 2023 08:40:22:000AM	prok:proteobacteria	prok:d-proteobacteria	0.99253	351	3191371	1	351	0	0	0	0	0	0	0	0	0	3191371	0	0	0	3194	3131
GCA_018896565.1	GenBank	na	Y	ASM1889656v1	1977087	1977087	Pseudomonadota bacterium		KR13_N2.mb.76	BCT	PRJNA627556	JAHIMP000000000.1	na	Contig	Jun 16 2021 10:25:00:000AM	Jun 16 2021 10:55:57:977AM		Department of Ecology and Genetics, Limnology and Science for Life Laboratory, Uppsala University	derived from metagenome; genus undefined	1926621	1926621	191	Y	Mar 21 2023 08:41:00:000AM	prok:proteobacteria	prok:d-proteobacteria	0.85233	181	1882722	0.97721	181	0	0	0	0	0	0	0	0	0	1882722	0	0	0	1922	1863
GCA_018897315.1	GenBank	na	Y	ASM1889731v1	1977087	1977087	Pseudomonadota bacterium		KR13_N1.mb.71	BCT	PRJNA627556	JAHIKW000000000.1	na	Contig	Jun 16 2021 10:24:00:000AM	Jun 16 2021 11:00:43:383AM		Department of Ecology and Genetics, Limnology and Science for Life Laboratory, Uppsala University	derived from metagenome; genus undefined	4020540	4020540	26	Y	Mar 21 2023 08:42:47:000AM	prok:proteobacteria	prok:d-proteobacteria	0.9188	26	4020540	1	26	0	0	0	0	0	0	0	0	0	4020540	0	0	0	3745	3684
GCA_018897745.1	GenBank	na	Y	ASM1889774v1	1977087	1977087	Pseudomonadota bacterium		KR13_N1.mb.36	BCT	PRJNA627556	JAHIKE000000000.1	na	Contig	Jun 16 2021 10:23:00:000AM	Jun 16 2021 11:02:28:917AM		Department of Ecology and Genetics, Limnology and Science for Life Laboratory, Uppsala University	derived from metagenome; genus undefined	2782076	2782076	272	Y	Mar 21 2023 08:43:39:000AM	prok:proteobacteria	prok:d-proteobacteria	0.99175	271	2778177	0.9986	271	0	0	0	0	0	0	0	0	0	2778177	0	0	0	2744	2691
GCA_018898235.1	GenBank	na	Y	ASM1889823v1	2900548	2900548	Actinomycetota bacterium		KR13_N1.mb.16	BCT	PRJNA627556	JAHIJU000000000.1	na	Contig	Jun 16 2021 10:23:00:000AM	Jun 16 2021 11:04:35:293AM		Department of Ecology and Genetics, Limnology and Science for Life Laboratory, Uppsala University	derived from metagenome; genus undefined	3247367	3247367	519	Y	Mar 21 2023 08:44:29:000AM	prok:actinobacteria	prok:high GC Gram+	0.87887	480	3089586	0.95141	480	0	0	0	0	0	0	0	0	0	3089586	0	0	0	3149	3071
GCA_018898795.1	GenBank	na	Y	ASM1889879v1	1977087	1977087	Pseudomonadota bacterium		KR13_Ju.mb.25	BCT	PRJNA627556	JAHIJH000000000.1	na	Contig	Jun 16 2021 10:22:00:000AM	Jun 16 2021 11:06:42:013AM		Department of Ecology and Genetics, Limnology and Science for Life Laboratory, Uppsala University	derived from metagenome; genus undefined	2752296	2752296	361	Y	Mar 21 2023 08:45:31:000AM	prok:proteobacteria	prok:d-proteobacteria	0.99216	360	2748413	0.99859	360	0	0	0	0	0	0	0	0	0	2748413	0	0	0	2753	2658
GCA_018899255.1	GenBank	na	Y	ASM1889925v1	1977087	1977087	Pseudomonadota bacterium		KR11_S3.mb.25	BCT	PRJNA627556	JAHIIG000000000.1	na	Contig	Jun 16 2021 10:21:00:000AM	Jun 16 2021 11:08:32:577AM		Department of Ecology and Genetics, Limnology and Science for Life Laboratory, Uppsala University	derived from metagenome; genus undefined	4995366	4995366	325	Y	Mar 21 2023 08:46:16:000AM	prok:proteobacteria	prok:d-proteobacteria	0.78574	302	4836334	0.96816	302	0	0	0	0	0	0	0	0	0	4836334	0	0	0	4425	4347
GCA_018900515.1	GenBank	na	Y	ASM1890051v1	2900548	2900548	Actinomycetota bacterium		KR11_Ju.mb.9	BCT	PRJNA627556	JAHIGC000000000.1	na	Contig	Jun 16 2021 10:18:00:000AM	Jun 16 2021 11:16:29:930AM		Department of Ecology and Genetics, Limnology and Science for Life Laboratory, Uppsala University	derived from metagenome; fragmented assembly; genus undefined	1728261	1728261	411	Y	Mar 21 2023 08:49:14:000AM	prok:actinobacteria	prok:high GC Gram+	0.83635	369	1595727	0.92331	369	0	0	0	1	0	0	0	0	0	1595727	0	0	0	1705	1639
GCA_018900955.1	GenBank	na	Y	ASM1890095v1	1977087	1977087	Pseudomonadota bacterium		KR11_0.1_MetaG.mb.77	BCT	PRJNA627556	JAHIFG000000000.1	na	Contig	Jun 16 2021 10:17:00:000AM	Jun 16 2021 11:18:05:027AM		Department of Ecology and Genetics, Limnology and Science for Life Laboratory, Uppsala University	derived from metagenome; genus undefined	4365505	4365505	775	Y	Mar 21 2023 08:49:53:000AM	prok:proteobacteria	prok:d-proteobacteria	0.76386	698	4036358	0.9246	698	0	0	0	0	0	0	0	0	0	4036358	0	0	0	4061	3991
[truncated: 757 more rows]

[truncated: 5 more sheets: TableS11, TableS12, TableS13, TableS14, TableS15]
